# Supplementary material for: Estimating the economic burden of COVID-19 survivors in Punjab, Pakistan
Source: PLoS One. 2026 Jan 5;21(1):e0337995. doi: 10.1371/journal.pone.0337995 (PMC12768250; doi:10.1371/journal.pone.0337995)
Supplement: S1 File — (XLSX) [file pone.0337995.s001.xlsx]

## Sheet: SM - COVID-19 Survivors Data
Sr	Gender	Age	Marital	Occupation	Education	Disability	Infection	Hospital	Duration	ICU	FDB1	FDB2	FDB3	FDB4	FDB5	FDB6	FDB7	FDB8	FDB9	FDB10	FDB11	FDB12	FDB13	FDB14	FDB15	FDB16	FDB17	FDB18	FDB19	FDB20	FDB22	FDB23	FDB24	FDB25	FDB26	FDB27	FDB28	FO	FH	HB	CL	SS	PA	EB	FOC	FHC	HBC	CLC	SSC
1	2	2	1	2	2	1	1	2	20	#NULL!	1	0	0	0	1	0	1	1	0	0	0	0	0	0	0	0	0	0	0	1	1	0	0	1	0	0	1	0.428571	0.25	0	0	0.5	0.4	0.296296	2	1	1	1	2
2	1	2	1	1	2	1	2	2	45	#NULL!	1	0	0	0	1	0	1	1	0	0	0	0	0	0	0	0	0	0	0	1	1	0	0	1	0	0	1	0.428571	0.25	0	0	0.5	0.4	0.296296	2	1	1	1	2
3	1	1	2	1	2	1	1	2	18	#NULL!	1	0	0	0	1	0	1	1	0	0	0	0	0	0	0	0	0	0	0	1	1	0	0	1	0	0	1	0.428571	0.25	0	0	0.5	0.4	0.296296	2	1	1	1	2
5	1	2	1	1	1	1	1	2	30	#NULL!	0	0	0	0	1	0	1	1	0	0	0	0	0	0	0	0	0	0	0	0	1	0	0	0	1	1	0	0.285714	0.25	0	0	0	0.6	0.222222	1	1	1	1	1
6	1	2	1	1	1	1	1	2	21	#NULL!	1	0	0	0	1	0	1	1	0	0	0	0	0	0	0	0	0	0	0	0	0	0	0	0	0	0	0	0.428571	0.25	0	0	0	0	0.148148	2	1	1	1	1
7	1	#NULL!	1	1	2	1	1	2	7	#NULL!	0	1	1	0	1	0	1	1	0	0	0	0	0	0	0	0	1	0	0	0	0	0	0	0	1	1	0	0.571429	0.25	0	0.333333	0	0.4	0.296296	2	1	1	2	1
8	1	1	1	1	2	1	1	2	10	#NULL!	1	0	1	0	1	0	1	1	0	0	0	0	0	0	0	0	0	0	0	0	0	0	0	0	1	1	0	0.571429	0.25	0	0	0	0.4	0.259259	2	1	1	1	1
9	1	#NULL!	1	1	2	1	2	2	15	#NULL!	1	0	0	0	1	1	1	1	0	0	0	0	0	0	0	0	1	0	0	1	1	1	0	0	0	0	1	0.571429	0.25	0	0.333333	0.5	0.4	0.37037	2	1	1	2	2
11	2	1	2	1	2	1	2	2	8	#NULL!	1	1	1	0	1	1	1	1	0	0	0	1	0	#NULL!	0	0	1	0	0	0	1	1	0	0	0	1	0	0.857143	0.25	0.25	0.333333	0	0.6	0.444444	3	1	2	2	1
12	1	2	1	1	2	1	1	2	14	#NULL!	1	1	1	0	1	0	1	1	0	0	0	0	0	0	0	0	0	0	0	0	0	1	0	0	0	0	0	0.714286	0.25	0	0	0	0.2	0.259259	3	1	1	1	1
13	2	2	1	1	2	1	2	2	50	#NULL!	1	1	1	0	1	0	1	1	0	0	0	0	0	0	0	0	0	0	0	0	0	1	0	0	0	0	0	0.714286	0.25	0	0	0	0.2	0.259259	3	1	1	1	1
14	1	#NULL!	1	1	1	1	2	2	14	#NULL!	1	0	0	0	1	1	1	1	0	0	0	0	0	1	1	1	1	0	1	0	0	1	0	1	1	0	1	0.571429	0.25	0.5	0.666667	0.5	0.6	0.518519	2	1	3	3	2
15	1	1	2	1	2	1	2	2	5	#NULL!	1	1	1	1	1	0	0	0	0	1	1	0	0	0	0	0	1	0	1	0	0	1	0	0	1	1	0	0.714286	0.5	0	0.333333	0.25	0.6	0.444444	3	2	1	2	1
16	2	1	1	2	2	1	2	1	30	1	1	1	0	1	1	1	1	1	0	0	0	0	0	0	0	0	0	0	0	0	0	0	0	0	1	1	0	0.857143	0.25	0	0	0	0.4	0.333333	3	1	1	1	1
17	1	1	2	2	1	1	1	2	30	#NULL!	1	1	0	1	1	1	1	1	0	0	0	0	0	0	0	0	0	0	0	0	0	0	0	0	1	1	0	0.857143	0.25	0	0	0	0.4	0.333333	3	1	1	1	1
18	1	1	2	1	2	1	1	2	30	#NULL!	1	0	0	0	1	0	1	1	0	0	1	0	1	0	0	0	1	0	1	1	0	0	0	0	1	1	0	0.428571	0.5	0.25	0.333333	0.5	0.4	0.407407	2	2	2	2	2
19	1	1	2	1	2	1	1	2	15	#NULL!	1	0	0	0	1	1	1	1	0	0	0	0	0	0	0	0	0	0	0	0	1	1	0	0	0	0	1	0.571429	0.25	0	0	0.25	0.4	0.296296	2	1	1	1	1
20	2	1	2	1	2	1	1	2	30	#NULL!	1	1	1	0	1	0	0	#NULL!	1	1	1	1	0	0	0	0	0	1	1	0	1	1	0	0	1	1	0	0.571429	0.75	0.25	0.333333	0.25	0.8	0.518519	2	3	2	2	1
21	2	1	1	1	2	1	1	2	20	#NULL!	1	1	1	1	1	1	1	1	1	0	1	0	0	0	1	0	1	0	1	0	1	1	0	1	1	0	1	1	0.75	0.25	0.333333	0.5	0.8	0.666667	3	3	2	2	2
22	1	1	1	1	2	1	1	2	14	#NULL!	1	1	1	0	1	0	1	1	0	0	0	0	0	0	0	0	0	0	0	0	0	1	0	0	1	1	0	0.714286	0.25	0	0	0	0.6	0.333333	3	1	1	1	1
23	1	1	1	1	2	1	1	2	10	#NULL!	1	1	1	0	0	1	1	1	0	0	0	0	0	0	0	0	1	0	1	0	0	0	0	0	1	1	0	0.714286	0.25	0	0.333333	0.25	0.4	0.37037	3	1	1	2	1
24	2	1	2	2	1	1	1	2	20	#NULL!	1	1	1	0	1	1	1	1	1	0	1	1	0	0	0	0	1	0	0	0	0	1	0	0	1	0	0	0.857143	0.75	0.25	0.333333	0	0.4	0.481481	3	3	2	2	1
25	1	1	2	2	2	1	1	2	15	#NULL!	1	0	0	0	1	1	1	1	0	0	0	0	0	0	0	0	0	0	0	0	0	1	0	0	1	1	1	0.571429	0.25	0	0	0.25	0.6	0.333333	2	1	1	1	1
26	1	2	2	2	2	1	1	2	15	#NULL!	1	1	1	0	0	1	1	1	0	0	1	0	0	1	1	1	1	0	1	1	0	1	0	0	1	0	0	0.714286	0.5	0.5	0.666667	0.5	0.4	0.555556	3	2	3	3	2
27	1	2	1	1	2	1	1	2	10	#NULL!	1	1	1	1	1	0	1	1	0	0	0	0	0	0	1	0	1	0	0	0	1	1	0	0	1	1	0	0.857143	0.25	0.25	0.333333	0	0.8	0.481481	3	1	2	2	1
28	1	2	1	1	2	1	1	2	15	#NULL!	1	1	1	1	1	1	1	1	0	1	0	0	0	0	0	0	0	0	0	0	0	0	0	0	1	1	0	1	0.5	0	0	0	0.4	0.407407	3	2	1	1	1
29	1	1	2	2	2	1	2	2	15	#NULL!	1	1	0	0	0	0	1	1	0	1	1	0	0	0	0	0	0	0	0	0	0	0	0	0	1	0	0	0.428571	0.75	0	0	0	0.2	0.259259	2	3	1	1	1
30	2	1	2	1	2	1	2	2	10	#NULL!	1	0	0	0	1	1	1	1	0	0	0	0	0	0	0	0	0	0	0	0	0	1	0	0	1	0	0	0.571429	0.25	0	0	0	0.4	0.259259	2	1	1	1	1
31	1	1	2	1	2	1	1	2	20	#NULL!	1	0	0	0	1	1	1	1	0	0	0	0	0	0	0	0	0	1	0	0	0	0	0	0	1	1	0	0.571429	0.25	0	0.333333	0	0.4	0.296296	2	1	1	2	1
32	1	1	2	2	2	1	1	2	10	#NULL!	1	1	0	1	1	1	0	1	0	0	0	0	0	0	0	0	1	0	0	0	0	0	0	0	1	1	0	0.714286	0.25	0	0.333333	0	0.4	0.333333	3	1	1	2	1
33	2	2	2	2	1	1	1	2	15	#NULL!	1	1	1	0	0	1	1	1	0	0	0	0	0	0	0	0	1	0	1	0	0	0	0	0	1	1	0	0.714286	0.25	0	0.333333	0.25	0.4	0.37037	3	1	1	2	1
34	1	1	2	2	2	1	1	2	25	#NULL!	1	1	1	1	1	1	0	1	1	0	1	0	0	0	0	0	0	0	0	0	0	1	0	0	1	0	0	0.857143	0.75	0	0	0	0.4	0.407407	3	3	1	1	1
35	2	2	1	2	1	1	1	2	15	#NULL!	1	0	0	0	1	0	1	1	0	0	0	0	0	0	0	0	0	0	1	1	0	1	0	0	1	0	1	0.428571	0.25	0	0	0.75	0.4	0.333333	2	1	1	1	3
36	2	1	2	2	2	1	1	2	15	#NULL!	1	1	1	1	1	1	1	1	1	0	1	0	0	0	0	0	1	0	1	1	1	1	0	0	1	1	1	1	0.75	0	0.333333	0.75	0.8	0.666667	3	3	1	2	3
37	2	2	1	1	2	1	2	2	21	#NULL!	1	1	1	1	1	0	1	1	0	1	1	0	0	0	0	0	1	0	1	1	0	1	0	0	1	0	1	0.857143	0.75	0	0.333333	0.75	0.4	0.555556	3	3	1	2	3
38	1	2	1	1	2	1	1	2	15	#NULL!	1	0	0	0	0	0	1	1	0	0	1	#NULL!	0	0	0	0	0	0	1	0	0	1	0	0	0	0	1	0.285714	0.5	0	0	0.5	0.2	0.259259	1	2	1	1	2
39	2	1	2	2	2	1	1	2	14	#NULL!	1	1	1	1	1	1	1	1	0	1	1	0	0	0	0	0	1	0	1	1	1	1	1	0	1	1	1	1	0.75	0	0.333333	1	0.8	0.703704	3	3	1	2	3
40	2	#NULL!	2	2	1	1	1	2	10	#NULL!	1	1	1	0	1	1	1	1	0	0	0	1	1	0	0	0	0	0	1	0	0	1	0	1	0	1	1	0.857143	0.25	0.5	0	0.5	0.6	0.518519	3	1	3	1	2
41	1	1	2	1	2	1	1	2	15	#NULL!	1	1	1	0	1	0	1	1	0	0	0	0	0	0	1	0	0	0	1	1	1	1	0	0	1	1	1	0.714286	0.25	0.25	0	0.75	0.8	0.518519	3	1	2	1	3
42	1	2	1	1	2	1	2	2	11	#NULL!	1	1	0	0	1	0	1	0	0	0	0	0	0	1	0	0	0	1	1	0	1	1	0	0	1	0	0	0.571429	0	0.25	0.333333	0.25	0.6	0.37037	2	1	2	2	1
43	1	2	1	2	1	1	1	2	21	#NULL!	1	0	0	0	1	0	1	1	0	0	0	0	0	0	0	0	1	0	0	0	0	1	0	0	1	0	0	0.428571	0.25	0	0.333333	0	0.4	0.259259	2	1	1	2	1
44	2	1	1	2	2	1	1	2	10	#NULL!	1	0	0	0	1	0	1	1	0	0	0	0	0	0	0	0	0	0	0	0	0	1	0	0	0	0	0	0.428571	0.25	0	0	0	0.2	0.185185	2	1	1	1	1
45	1	2	1	2	1	1	2	2	21	#NULL!	1	0	0	0	1	0	1	1	0	0	0	0	0	0	0	0	1	0	0	0	1	1	0	1	0	0	1	0.428571	0.25	0	0.333333	0.25	0.6	0.333333	2	1	1	2	1
46	1	1	2	1	2	1	1	2	15	#NULL!	1	0	0	0	0	0	1	1	0	0	1	0	0	0	0	0	1	0	1	0	1	1	0	0	1	1	0	0.285714	0.5	0	0.333333	0.25	0.8	0.37037	1	2	1	2	1
47	1	1	2	1	2	1	1	2	15	#NULL!	1	1	0	0	1	0	1	1	0	0	0	0	0	0	0	0	1	0	1	1	0	1	0	0	1	0	0	0.571429	0.25	0	0.333333	0.5	0.4	0.37037	2	1	1	2	2
48	2	2	1	1	2	1	2	1	21	2	1	1	1	1	1	1	1	1	1	1	0	0	0	0	0	0	1	0	1	1	1	1	0	0	1	1	1	1	0.75	0	0.333333	0.75	0.8	0.666667	3	3	1	2	3
49	2	1	1	2	2	1	1	2	14	#NULL!	1	0	0	0	0	0	1	0	1	1	0	0	0	0	0	0	1	0	1	1	1	1	0	0	0	0	1	0.285714	0.5	0	0.333333	0.75	0.4	0.37037	1	2	1	2	3
50	1	1	2	1	2	1	1	2	15	#NULL!	1	1	0	0	1	0	1	1	0	0	0	0	0	0	0	0	0	0	1	1	1	1	0	0	1	0	1	0.571429	0.25	0	0	0.75	0.6	0.407407	2	1	1	1	3
51	1	1	2	2	2	1	1	2	20	#NULL!	1	1	0	1	1	0	1	0	0	1	0	0	0	0	0	0	0	1	1	0	1	1	0	1	1	1	0	0.714286	0.25	0	0.333333	0.25	1	0.481481	3	1	1	2	1
52	1	2	1	2	1	1	1	2	21	#NULL!	1	0	0	0	1	0	1	1	0	0	0	0	0	0	0	0	1	0	0	0	1	1	0	0	1	0	0	0.428571	0.25	0	0.333333	0	0.6	0.296296	2	1	1	2	1
53	2	1	1	2	2	1	1	2	14	#NULL!	1	0	0	0	1	1	0	0	0	1	0	0	0	0	0	0	1	0	1	1	1	1	0	0	0	0	1	0.428571	0.25	0	0.333333	0.75	0.4	0.37037	2	1	1	2	3
54	1	#NULL!	1	2	1	1	2	2	21	#NULL!	1	0	0	0	1	0	1	1	0	0	0	0	0	0	0	0	1	0	0	0	1	1	0	1	0	0	1	0.428571	0.25	0	0.333333	0.25	0.6	0.333333	2	1	1	2	1
55	1	2	1	2	1	1	1	2	20	#NULL!	1	0	0	1	1	0	1	1	0	0	0	0	0	0	0	0	1	0	0	0	0	1	0	0	1	0	0	0.571429	0.25	0	0.333333	0	0.4	0.296296	2	1	1	2	1
56	1	#NULL!	2	2	2	1	1	2	20	#NULL!	1	1	0	0	1	#NULL!	0	1	0	0	1	1	1	0	0	0	0	0	1	0	1	1	0	1	0	1	0	0.428571	0.5	0.5	0	0.25	0.8	0.444444	2	2	3	1	1
57	2	1	1	2	1	1	2	2	28	#NULL!	1	1	1	1	1	1	1	1	1	1	0	0	0	0	0	0	1	0	1	1	1	1	0	0	1	1	1	1	0.75	0	0.333333	0.75	0.8	0.666667	3	3	1	2	3
58	2	1	1	1	2	1	1	2	7	#NULL!	1	1	0	0	1	0	1	1	0	0	0	0	0	0	0	0	0	0	0	0	1	1	0	1	0	0	1	0.571429	0.25	0	0	0.25	0.6	0.333333	2	1	1	1	1
59	2	1	2	2	2	1	1	2	16	#NULL!	1	0	0	0	1	1	1	1	1	1	0	0	0	0	0	0	1	0	1	1	1	1	0	0	1	1	1	0.571429	0.75	0	0.333333	0.75	0.8	0.555556	2	3	1	2	3
60	1	1	2	1	2	1	1	2	25	#NULL!	1	1	0	0	1	1	1	1	0	0	1	0	0	1	1	1	1	0	0	0	1	0	0	0	1	1	0	0.714286	0.5	0.5	0.666667	0	0.6	0.518519	3	2	3	3	1
61	2	1	1	1	1	1	2	2	28	#NULL!	1	1	1	1	1	0	1	1	1	1	0	0	0	0	0	1	1	0	1	0	1	1	0	0	1	1	1	0.857143	0.75	0	0.666667	0.5	0.8	0.62963	3	3	1	3	2
62	1	1	1	2	2	1	1	2	10	#NULL!	1	0	0	0	1	0	1	1	0	0	0	0	0	0	0	0	0	0	0	0	0	1	0	0	0	0	0	0.428571	0.25	0	0	0	0.2	0.185185	2	1	1	1	1
63	2	1	1	1	2	1	1	2	7	#NULL!	1	1	0	0	1	0	1	1	0	0	0	0	0	0	0	0	0	0	0	0	0	1	0	1	0	0	0	0.571429	0.25	0	0	0	0.4	0.259259	2	1	1	1	1
64	1	2	1	1	2	1	1	2	11	#NULL!	1	1	0	0	1	0	1	0	0	0	0	0	0	0	0	0	0	1	1	0	1	1	0	0	1	0	0	0.571429	0	0	0.333333	0.25	0.6	0.333333	2	1	1	2	1
65	2	1	2	2	2	1	1	2	16	#NULL!	1	0	0	0	1	1	1	1	1	1	0	0	0	0	0	0	1	0	1	1	1	1	0	0	1	1	1	0.571429	0.75	0	0.333333	0.75	0.8	0.555556	2	3	1	2	3
66	2	2	1	1	2	1	1	1	25	2	1	1	0	1	1	0	1	0	1	0	0	0	0	0	0	0	0	0	0	0	1	1	0	0	1	0	1	0.714286	0.25	0	0	0.25	0.6	0.37037	3	1	1	1	1
67	1	2	1	1	1	1	1	2	7	#NULL!	1	0	0	0	1	0	1	1	0	0	0	0	0	0	0	0	0	0	0	0	0	0	0	0	0	0	0	0.428571	0.25	0	0	0	0	0.148148	2	1	1	1	1
68	1	#NULL!	1	1	2	1	1	1	14	2	1	1	1	1	1	1	1	1	1	0	1	1	0	0	0	0	1	0	1	1	1	1	0	0	1	1	1	1	0.75	0.25	0.333333	0.75	0.8	0.703704	3	3	2	2	3
69	1	1	1	1	2	1	1	2	90	#NULL!	1	1	0	0	1	1	1	1	0	1	1	1	0	0	0	0	1	0	1	0	1	1	0	1	1	1	1	0.714286	0.75	0.25	0.333333	0.5	1	0.62963	3	3	2	2	2
70	#NULL!	2	1	1	2	1	1	2	25	#NULL!	1	0	0	1	0	0	1	1	0	0	1	1	0	0	0	0	1	0	0	1	0	1	0	1	1	1	0	0.428571	0.5	0.25	0.333333	0.25	0.8	0.444444	2	2	2	2	1
71	2	2	1	1	2	1	2	2	45	#NULL!	1	1	1	1	1	1	1	1	0	0	0	0	0	0	0	0	1	0	1	0	1	1	0	0	1	1	0	1	0.25	0	0.333333	0.25	0.8	0.518519	3	1	1	2	1
72	2	2	1	1	1	1	1	2	14	#NULL!	1	1	1	1	1	1	1	1	1	0	0	0	0	0	0	0	0	0	1	1	1	1	1	0	1	1	1	1	0.5	0	0	1	0.8	0.62963	3	2	1	1	3
73	1	1	2	1	2	1	1	2	8	#NULL!	1	0	0	0	1	1	1	1	0	0	0	0	0	0	0	0	0	0	0	0	1	1	0	1	1	1	0	0.571429	0.25	0	0	0	1	0.37037	2	1	1	1	1
74	1	2	1	2	1	1	2	2	21	#NULL!	1	1	0	0	1	0	1	1	0	0	0	0	0	0	0	0	0	1	1	0	1	1	0	1	0	1	1	0.571429	0.25	0	0.333333	0.5	0.8	0.444444	2	1	1	2	2
75	2	1	2	2	2	1	1	1	22	2	1	1	1	1	1	0	1	1	0	0	1	0	0	0	0	0	0	1	1	0	1	1	0	0	1	1	1	0.857143	0.5	0	0.333333	0.5	0.8	0.555556	3	2	1	2	2
76	1	2	1	1	2	1	1	2	15	#NULL!	1	0	0	0	1	0	1	1	0	0	0	0	0	0	0	0	0	0	1	0	1	1	0	1	1	1	1	0.428571	0.25	0	0	0.5	1	0.407407	2	1	1	1	2
77	1	1	1	1	2	1	2	2	12	#NULL!	1	0	0	0	1	0	1	1	0	0	0	0	0	0	0	0	0	0	1	0	1	1	0	1	1	1	0	0.428571	0.25	0	0	0.25	1	0.37037	2	1	1	1	1
78	1	2	1	2	1	1	2	2	30	#NULL!	1	0	0	0	1	1	1	1	0	1	0	1	0	0	0	0	0	0	1	1	0	1	0	1	1	1	0	0.571429	0.5	0.25	0	0.5	0.8	0.481481	2	2	2	1	2
79	2	2	1	1	2	1	1	2	15	#NULL!	1	1	1	1	1	0	1	1	0	0	0	0	0	0	0	0	1	0	0	0	1	1	0	0	1	1	0	0.857143	0.25	0	0.333333	0	0.8	0.444444	3	1	1	2	1
80	2	2	1	1	2	1	2	2	36	#NULL!	1	1	1	1	1	0	1	1	1	1	0	0	0	0	0	0	1	0	1	0	1	1	0	1	1	1	0	0.857143	0.75	0	0.333333	0.25	1	0.592593	3	3	1	2	1
81	2	1	1	#NULL!	1	1	1	2	38	#NULL!	1	0	0	0	1	1	1	1	0	0	0	0	0	0	0	0	0	1	0	0	0	1	0	1	1	1	0	0.571429	0.25	0	0.333333	0	0.8	0.37037	2	1	1	2	1
82	2	2	1	1	2	1	2	2	38	#NULL!	1	0	0	0	1	0	1	1	0	0	0	0	0	0	0	0	1	0	0	0	1	1	0	1	1	1	0	0.428571	0.25	0	0.333333	0	1	0.37037	2	1	1	2	1
83	1	1	1	1	2	1	2	1	30	2	1	0	0	0	1	0	1	1	0	0	0	0	0	0	0	0	0	0	1	0	0	0	0	1	1	1	0	0.428571	0.25	0	0	0.25	0.6	0.296296	2	1	1	1	1
84	2	1	2	2	2	1	2	1	26	2	1	0	0	0	1	0	1	1	1	1	1	0	0	0	0	0	1	0	0	0	0	1	0	1	1	1	0	0.428571	1	0	0.333333	0	0.8	0.444444	2	3	1	2	1
85	1	1	1	1	2	1	1	2	14	#NULL!	1	0	0	0	0	0	1	0	1	0	0	0	0	0	0	0	0	0	0	0	0	0	0	1	0	0	0	0.285714	0.25	0	0	0	0.2	0.148148	1	1	1	1	1
86	1	2	1	1	2	2	2	1	60	2	1	0	1	1	1	1	1	1	0	0	1	0	0	0	0	0	0	1	0	1	1	1	0	1	1	1	0	0.857143	0.5	0	0.333333	0.25	1	0.555556	3	2	1	2	1
87	1	2	1	1	2	1	2	1	45	2	1	0	1	1	1	1	1	1	0	0	1	0	0	0	0	0	0	1	1	1	0	1	0	1	1	1	0	0.857143	0.5	0	0.333333	0.5	0.8	0.555556	3	2	1	2	2
88	1	1	1	1	2	1	1	1	20	2	1	0	1	0	1	0	1	1	0	0	1	0	0	0	0	0	1	0	1	1	1	1	0	1	0	1	1	0.571429	0.5	0	0.333333	0.75	0.8	0.518519	2	2	1	2	3
89	2	1	1	1	2	1	2	2	180	#NULL!	1	0	0	0	1	1	1	1	0	0	0	0	0	0	0	0	0	0	0	0	0	1	0	0	0	1	0	0.571429	0.25	0	0	0	0.4	0.259259	2	1	1	1	1
90	1	2	1	1	2	1	2	2	180	#NULL!	1	0	0	0	1	1	1	0	1	0	0	0	0	0	0	0	1	0	0	0	1	1	0	0	1	1	1	0.571429	0.25	0	0.333333	0.25	0.8	0.407407	2	1	1	2	1
91	2	1	2	2	1	1	2	2	5	#NULL!	1	0	0	0	1	1	1	1	0	0	0	0	0	0	0	0	1	0	0	1	0	0	0	1	0	0	1	0.571429	0.25	0	0.333333	0.5	0.2	0.333333	2	1	1	2	2
92	2	#NULL!	1	1	2	1	2	2	10	#NULL!	1	0	0	0	1	1	1	1	0	0	0	0	0	0	0	0	1	0	0	1	0	0	0	1	0	0	1	0.571429	0.25	0	0.333333	0.5	0.2	0.333333	2	1	1	2	2
93	2	#NULL!	1	1	2	1	2	2	8	#NULL!	1	0	0	0	1	1	1	1	0	0	0	0	0	0	0	0	1	0	0	0	0	0	0	0	1	1	0	0.571429	0.25	0	0.333333	0	0.4	0.296296	2	1	1	2	1
94	2	1	2	1	2	1	1	2	#NULL!	#NULL!	1	0	1	0	1	0	1	0	1	0	0	0	0	0	0	0	0	0	0	0	1	0	0	1	1	0	0	0.571429	0.25	0	0	0	0.6	0.296296	2	1	1	1	1
95	2	1	2	2	2	1	1	2	#NULL!	#NULL!	1	0	1	0	1	1	0	0	1	1	1	0	0	0	0	0	0	1	1	0	0	0	0	0	1	0	0	0.571429	0.75	0	0.333333	0.25	0.2	0.37037	2	3	1	2	1
96	2	1	2	2	2	1	1	2	#NULL!	#NULL!	1	0	1	0	0	0	1	1	0	0	0	0	0	0	0	0	1	0	0	0	0	1	0	1	0	0	0	0.428571	0.25	0	0.333333	0	0.4	0.259259	2	1	1	2	1
97	2	1	2	2	2	1	1	2	#NULL!	#NULL!	1	1	1	1	1	1	1	1	1	1	0	0	1	0	0	0	1	0	0	0	1	1	0	0	0	1	0	1	0.75	0.25	0.333333	0	0.6	0.555556	3	3	2	2	1
98	2	1	1	2	2	1	2	2	15	#NULL!	1	0	0	0	1	1	1	1	0	0	0	0	0	0	0	0	1	0	0	0	0	0	0	0	1	1	0	0.571429	0.25	0	0.333333	0	0.4	0.296296	2	1	1	2	1
99	2	1	1	2	2	1	2	1	10	2	1	0	0	0	1	1	1	1	0	0	0	0	0	0	0	0	1	0	0	0	0	0	0	0	1	1	0	0.571429	0.25	0	0.333333	0	0.4	0.296296	2	1	1	2	1
100	1	1	1	1	2	1	1	2	25	#NULL!	0	0	1	0	1	1	1	1	0	1	1	0	1	1	1	0	1	0	1	0	0	1	0	1	1	0	1	0.571429	0.75	0.75	0.333333	0.5	0.6	0.592593	2	3	3	2	2
101	2	1	1	1	2	1	2	2	22	#NULL!	0	0	0	0	1	0	1	1	0	0	0	0	0	0	0	0	0	0	0	0	0	0	0	1	1	0	1	0.285714	0.25	0	0	0.25	0.4	0.222222	1	1	1	1	1
102	2	1	1	1	2	1	1	2	14	#NULL!	1	0	0	0	0	0	1	1	0	0	0	0	0	0	0	0	1	0	0	0	1	1	0	1	0	1	0	0.285714	0.25	0	0.333333	0	0.8	0.296296	1	1	1	2	1
103	2	1	2	2	1	1	1	2	35	#NULL!	0	0	1	1	1	1	1	1	1	1	0	0	1	0	0	0	1	1	1	0	1	1	0	1	1	0	1	0.714286	0.75	0.25	0.666667	0.5	0.8	0.62963	3	3	2	3	2
104	2	1	1	1	1	1	1	2	22	#NULL!	0	0	0	0	1	0	1	1	0	0	0	0	0	0	0	0	0	0	0	0	0	0	0	1	1	0	1	0.285714	0.25	0	0	0.25	0.4	0.222222	1	1	1	1	1
105	2	1	1	1	1	1	2	2	15	#NULL!	1	0	0	0	1	1	1	1	0	0	1	0	0	0	0	0	1	0	1	1	1	1	0	1	1	1	1	0.571429	0.5	0	0.333333	0.75	1	0.555556	2	2	1	2	3
106	2	1	2	2	2	1	1	2	15	#NULL!	1	0	0	0	1	0	1	0	0	0	0	0	0	0	0	0	1	0	0	0	0	1	0	0	0	0	0	0.428571	0	0	0.333333	0	0.2	0.185185	2	1	1	2	1
107	1	2	1	1	2	1	2	2	30	#NULL!	0	0	1	0	0	0	1	0	0	0	0	0	0	0	0	0	0	0	0	0	1	1	0	0	0	0	0	0.285714	0	0	0	0	0.4	0.148148	1	1	1	1	1
108	1	2	1	1	1	1	1	2	13	#NULL!	0	0	1	0	1	0	1	1	0	0	0	0	0	0	1	0	0	0	0	0	0	0	0	0	1	1	0	0.428571	0.25	0.25	0	0	0.4	0.259259	2	1	2	1	1
109	1	#NULL!	1	1	2	1	1	2	25	#NULL!	1	0	0	0	1	0	1	1	0	0	1	0	0	0	0	0	1	0	0	0	1	1	0	1	1	1	0	0.428571	0.5	0	0.333333	0	1	0.407407	2	2	1	2	1
110	2	#NULL!	1	1	2	1	2	2	30	#NULL!	1	0	0	0	0	0	1	1	0	0	0	0	0	0	0	0	0	0	0	0	1	1	0	0	1	1	1	0.285714	0.25	0	0	0.25	0.8	0.296296	1	1	1	1	1
111	1	#NULL!	1	1	2	1	1	2	17	#NULL!	0	0	1	0	1	0	1	1	0	0	0	0	0	0	0	0	0	0	0	0	0	1	0	0	1	1	0	0.428571	0.25	0	0	0	0.6	0.259259	2	1	1	1	1
112	1	#NULL!	2	2	2	1	1	2	21	#NULL!	0	0	1	0	1	0	1	1	0	0	0	0	0	0	0	0	0	0	0	0	0	1	0	0	1	1	0	0.428571	0.25	0	0	0	0.6	0.259259	2	1	1	1	1
113	1	#NULL!	1	1	2	1	2	1	25	2	0	1	0	0	1	0	1	1	0	0	0	0	0	0	0	0	0	0	0	0	0	1	0	0	0	0	1	0.428571	0.25	0	0	0.25	0.2	0.222222	2	1	1	1	1
114	1	1	2	1	2	1	1	2	13	#NULL!	0	1	1	0	1	0	1	1	0	0	0	0	0	0	0	0	0	0	0	0	1	1	0	0	1	1	0	0.571429	0.25	0	0	0	0.8	0.333333	2	1	1	1	1
115	1	2	1	1	2	1	1	1	20	2	0	1	1	0	0	0	1	0	0	0	0	0	0	0	0	0	0	0	0	0	0	1	0	1	0	0	0	0.428571	0	0	0	0	0.4	0.185185	2	1	1	1	1
116	1	2	1	2	2	1	2	2	12	#NULL!	1	1	1	1	1	1	1	1	1	1	1	0	0	0	0	0	0	0	1	1	1	1	1	1	1	1	0	1	1	0	0	0.75	1	0.703704	3	3	1	1	3
117	2	2	1	1	2	1	1	2	21	#NULL!	1	0	1	1	1	1	0	1	1	1	0	1	1	0	0	0	0	0	1	0	0	0	0	0	1	1	0	0.714286	0.75	0.5	0	0.25	0.4	0.481481	3	3	3	1	1
118	2	2	1	1	2	1	1	2	27	#NULL!	1	1	1	0	1	0	1	0	1	0	1	1	0	1	0	1	1	0	0	0	0	0	0	0	1	1	1	0.714286	0.5	0.5	0.666667	0.25	0.4	0.518519	3	2	3	3	1
119	2	1	2	1	2	1	1	2	15	#NULL!	0	1	1	0	0	1	1	1	0	1	1	0	0	0	0	0	0	1	1	0	1	0	0	0	1	1	0	0.571429	0.75	0	0.333333	0.25	0.6	0.444444	2	3	1	2	1
120	1	1	1	2	2	1	1	2	10	#NULL!	1	1	1	1	1	1	1	1	1	1	1	0	0	0	0	0	0	0	0	0	0	1	0	1	1	1	1	1	1	0	0	0.25	0.8	0.592593	3	3	1	1	1
121	1	2	1	1	1	1	1	2	12	#NULL!	1	0	0	1	1	0	1	1	0	1	1	0	0	0	0	0	1	0	0	0	1	1	0	1	1	1	0	0.571429	0.75	0	0.333333	0	1	0.481481	2	3	1	2	1
122	1	2	1	1	2	1	2	2	12	#NULL!	0	1	1	0	0	1	1	1	0	1	1	0	0	0	0	0	0	0	0	1	0	1	0	0	1	0	0	0.571429	0.75	0	0	0.25	0.4	0.37037	2	3	1	1	1
123	1	2	1	1	1	1	1	2	15	#NULL!	0	1	1	0	1	1	1	1	0	1	0	0	0	0	0	0	1	0	1	1	1	1	0	0	1	1	1	0.714286	0.5	0	0.333333	0.75	0.8	0.555556	3	2	1	2	3
124	1	2	1	2	2	1	2	2	20	#NULL!	1	0	0	0	1	1	1	1	0	0	1	1	0	0	0	0	1	0	1	1	1	1	1	0	1	1	1	0.571429	0.5	0.25	0.333333	1	0.8	0.592593	2	2	2	2	3
125	1	2	1	2	2	1	1	2	40	#NULL!	1	0	0	0	1	0	1	1	0	0	1	0	0	0	0	0	1	0	1	1	1	1	1	1	1	1	0	0.428571	0.5	0	0.333333	0.75	1	0.518519	2	2	1	2	3
126	1	1	2	2	2	1	1	2	10	#NULL!	1	0	1	0	1	0	1	0	1	0	0	0	0	1	1	1	1	0	1	1	0	1	0	0	1	0	1	0.571429	0.25	0.5	0.666667	0.75	0.4	0.518519	2	1	3	3	3
128	1	1	#NULL!	1	2	#NULL!	2	2	20	#NULL!	1	0	0	1	0	1	0	1	1	1	0	1	0	0	0	0	0	0	1	1	1	1	0	1	1	1	1	0.428571	0.75	0.25	0	0.75	1	0.555556	2	3	2	1	3
129	1	2	2	2	2	1	1	2	30	#NULL!	1	0	1	1	1	1	0	1	0	0	0	0	0	1	0	0	1	0	0	0	1	0	0	0	1	0	1	0.714286	0.25	0.25	0.333333	0.25	0.4	0.407407	3	1	2	2	1
130	1	1	2	1	2	1	2	2	30	#NULL!	1	1	0	1	1	1	0	1	0	0	0	1	0	0	0	0	1	0	1	0	1	1	0	1	1	1	0	0.714286	0.25	0.25	0.333333	0.25	1	0.518519	3	1	2	2	1
131	1	#NULL!	2	2	2	1	2	2	7	#NULL!	1	1	0	0	1	0	1	1	0	0	0	0	0	0	0	0	0	0	0	0	0	0	0	0	1	1	0	0.571429	0.25	0	0	0	0.4	0.259259	2	1	1	1	1
132	1	2	1	1	1	1	1	2	30	#NULL!	1	0	0	1	1	0	1	1	0	0	0	0	0	0	0	0	1	1	0	0	0	1	0	1	0	1	1	0.571429	0.25	0	0.666667	0.25	0.6	0.407407	2	1	1	3	1
133	2	1	2	1	2	1	1	2	15	#NULL!	1	1	1	0	0	0	1	0	0	0	0	0	0	0	0	0	0	0	0	0	0	1	0	0	1	1	0	0.571429	0	0	0	0	0.6	0.259259	2	1	1	1	1
134	2	2	1	1	1	1	1	2	15	#NULL!	1	1	1	1	1	0	1	1	0	0	1	0	0	0	0	0	1	1	0	1	1	1	1	1	1	1	0	0.857143	0.5	0	0.666667	0.5	1	0.62963	3	2	1	3	2
135	1	2	1	1	2	1	2	2	#NULL!	#NULL!	1	1	1	1	1	0	1	1	0	1	1	0	0	0	0	0	1	1	1	1	1	1	1	0	1	1	1	0.857143	0.75	0	0.666667	1	0.8	0.703704	3	3	1	3	3
136	1	1	2	1	2	1	#NULL!	2	25	#NULL!	1	0	0	0	1	0	1	1	0	1	0	0	0	0	0	0	0	0	0	0	1	1	0	0	1	0	0	0.428571	0.5	0	0	0	0.6	0.296296	2	2	1	1	1
137	1	1	2	2	1	1	1	2	14	#NULL!	1	0	1	1	1	1	1	1	0	0	0	0	0	0	0	0	1	0	1	0	1	0	0	0	0	1	1	0.857143	0.25	0	0.333333	0.5	0.4	0.444444	3	1	1	2	2
138	2	1	2	2	2	1	1	2	15	#NULL!	1	0	1	0	1	0	1	1	0	0	0	0	0	0	0	0	0	0	1	0	0	1	0	0	1	1	0	0.571429	0.25	0	0	0.25	0.6	0.333333	2	1	1	1	1
139	1	1	1	1	2	1	1	2	15	#NULL!	1	1	0	0	0	0	1	1	0	0	0	0	0	0	0	0	0	0	0	0	1	1	0	0	1	1	0	0.428571	0.25	0	0	0	0.8	0.296296	2	1	1	1	1
140	1	2	1	1	2	1	1	2	21	#NULL!	1	0	1	0	1	1	1	1	0	0	0	0	0	0	0	0	0	0	1	1	0	0	0	0	1	1	0	0.714286	0.25	0	0	0.5	0.4	0.37037	3	1	1	1	2
141	2	2	1	1	1	#NULL!	1	2	10	#NULL!	1	1	0	0	1	1	1	1	0	0	0	0	0	0	0	0	1	0	1	1	1	1	0	0	1	0	1	0.714286	0.25	0	0.333333	0.75	0.6	0.481481	3	1	1	2	3
142	1	#NULL!	1	1	2	1	1	2	21	#NULL!	1	0	1	0	1	1	1	1	0	0	0	0	0	0	0	0	1	0	0	0	0	0	0	0	1	1	0	0.714286	0.25	0	0.333333	0	0.4	0.333333	3	1	1	2	1
143	1	2	1	1	2	1	1	2	14	#NULL!	1	1	0	1	1	1	1	0	1	1	1	0	0	0	0	0	0	0	1	0	0	1	0	1	0	1	0	0.857143	0.75	0	0	0.25	0.6	0.481481	3	3	1	1	1
144	1	1	1	1	2	1	1	2	14	#NULL!	1	1	1	1	1	1	1	1	1	1	1	0	0	1	0	0	1	0	1	1	0	0	0	0	1	0	1	1	1	0.25	0.333333	0.75	0.2	0.62963	3	3	2	2	3
145	2	1	1	1	1	1	1	2	40	#NULL!	1	1	1	1	1	1	1	1	1	1	1	0	0	0	0	0	0	0	0	0	0	0	0	1	1	0	0	1	1	0	0	0	0.4	0.481481	3	3	1	1	1
146	1	1	2	2	1	1	1	2	#NULL!	#NULL!	1	0	1	0	0	0	1	0	0	0	0	0	0	0	0	1	0	0	0	0	0	0	0	0	1	1	0	0.428571	0	0	0.333333	0	0.4	0.222222	2	1	1	2	1
147	1	1	2	1	2	1	1	2	3	#NULL!	1	0	1	0	0	0	1	0	0	0	0	0	0	0	0	0	0	0	0	0	1	1	0	0	1	0	1	0.428571	0	0	0	0.25	0.6	0.259259	2	1	1	1	1
148	1	2	1	2	2	1	2	2	17	#NULL!	1	1	0	0	0	0	1	1	0	0	0	0	0	0	0	0	0	0	0	0	0	1	0	0	1	1	0	0.428571	0.25	0	0	0	0.6	0.259259	2	1	1	1	1
149	2	1	1	1	2	1	1	2	#NULL!	#NULL!	1	1	0	1	1	1	0	1	0	0	0	0	0	0	0	0	1	0	0	0	0	0	0	1	0	1	0	0.714286	0.25	0	0.333333	0	0.4	0.333333	3	1	1	2	1
150	1	1	1	1	2	1	1	2	14	#NULL!	1	1	0	0	1	0	0	0	1	0	0	0	0	0	0	0	0	0	1	0	0	0	0	1	0	0	0	0.428571	0.25	0	0	0.25	0.2	0.222222	2	1	1	1	1
151	1	1	1	1	2	1	1	2	#NULL!	#NULL!	1	1	0	0	0	0	1	0	0	0	0	0	0	0	0	0	0	0	0	0	0	0	0	0	1	0	0	0.428571	0	0	0	0	0.2	0.148148	2	1	1	1	1
152	2	1	1	1	2	1	1	2	50	#NULL!	1	1	0	0	0	1	0	1	0	0	0	0	0	0	0	0	1	0	0	0	1	1	0	0	1	1	0	0.428571	0.25	0	0.333333	0	0.8	0.333333	2	1	1	2	1
153	2	1	1	1	2	1	1	2	45	#NULL!	1	1	0	0	1	0	1	0	1	0	0	0	0	0	0	0	0	0	0	0	1	1	0	0	1	1	0	0.571429	0.25	0	0	0	0.8	0.333333	2	1	1	1	1
154	2	2	1	1	1	1	1	2	10	#NULL!	1	0	0	0	1	0	0	0	0	0	0	0	0	0	0	0	0	0	0	0	0	1	0	0	1	1	0	0.285714	0	0	0	0	0.6	0.185185	1	1	1	1	1
155	1	1	1	1	2	1	1	2	#NULL!	#NULL!	1	0	0	0	1	0	1	0	1	0	0	0	0	0	0	0	0	0	0	0	0	0	0	1	0	1	0	0.428571	0.25	0	0	0	0.4	0.222222	2	1	1	1	1
156	1	1	1	1	2	1	1	2	#NULL!	#NULL!	1	0	0	0	1	0	0	0	0	0	0	0	0	0	0	0	0	0	1	0	0	1	0	0	0	1	0	0.285714	0	0	0	0.25	0.4	0.185185	1	1	1	1	1
157	1	2	1	1	2	1	1	2	14	#NULL!	1	0	0	0	1	0	0	0	0	0	0	0	0	0	0	0	0	0	0	0	0	1	0	0	1	1	1	0.285714	0	0	0	0.25	0.6	0.222222	1	1	1	1	1
158	1	1	2	1	2	1	1	2	#NULL!	#NULL!	1	0	0	0	1	0	1	1	0	0	0	0	0	0	0	0	0	0	0	0	0	0	0	0	1	0	0	0.428571	0.25	0	0	0	0.2	0.185185	2	1	1	1	1
159	1	1	2	1	2	1	1	2	#NULL!	#NULL!	1	0	0	0	0	0	1	1	0	0	0	0	0	0	0	0	0	0	0	0	0	0	0	1	0	0	1	0.285714	0.25	0	0	0.25	0.2	0.185185	1	1	1	1	1
160	2	1	2	2	1	1	1	2	19	#NULL!	0	0	0	0	1	0	0	0	0	0	0	0	0	0	0	0	0	0	0	0	0	1	0	0	1	1	0	0.142857	0	0	0	0	0.6	0.148148	1	1	1	1	1
161	1	1	1	1	2	1	1	2	#NULL!	#NULL!	0	0	0	0	1	0	0	0	0	0	0	0	0	0	0	0	0	0	0	0	0	1	0	0	1	0	0	0.142857	0	0	0	0	0.4	0.111111	1	1	1	1	1
162	2	1	1	1	2	1	1	2	30	#NULL!	0	0	0	0	1	0	1	0	1	0	0	0	0	0	0	0	0	0	0	0	1	1	0	0	1	1	0	0.285714	0.25	0	0	0	0.8	0.259259	1	1	1	1	1
163	1	1	1	1	2	1	1	2	#NULL!	#NULL!	0	0	0	0	1	0	1	0	1	0	0	0	0	0	0	0	0	0	0	0	0	0	0	1	1	0	1	0.285714	0.25	0	0	0.25	0.4	0.222222	1	1	1	1	1
164	1	2	1	1	2	1	1	2	14	#NULL!	0	0	0	0	1	0	0	0	0	0	0	0	0	0	0	0	0	0	0	0	0	1	0	0	1	1	0	0.142857	0	0	0	0	0.6	0.148148	1	1	1	1	1
166	1	1	2	1	2	1	1	2	14	#NULL!	0	0	0	0	1	0	1	0	1	1	1	0	0	0	0	0	0	0	0	0	1	1	0	0	1	1	1	0.285714	0.75	0	0	0.25	0.8	0.37037	1	3	1	1	1
167	1	1	1	1	2	1	1	1	15	2	1	1	0	0	0	0	1	1	1	0	0	0	0	1	0	0	0	0	1	0	0	0	0	0	1	1	0	0.428571	0.5	0.25	0	0.25	0.4	0.333333	2	2	2	1	1
168	2	2	2	2	1	1	1	2	#NULL!	#NULL!	1	1	1	0	1	0	1	0	1	1	1	0	0	0	0	0	1	1	1	0	1	0	0	0	0	1	0	0.714286	0.75	0	0.666667	0.25	0.4	0.481481	3	3	1	3	1
169	1	1	1	1	2	1	1	2	30	#NULL!	1	0	0	1	0	0	1	1	1	0	1	0	0	0	0	0	1	0	0	0	1	1	0	0	1	0	1	0.428571	0.75	0	0.333333	0.25	0.6	0.407407	2	3	1	2	1
170	2	1	1	1	2	1	1	2	22	#NULL!	0	0	1	1	1	0	1	1	0	0	0	0	0	0	0	0	0	0	0	0	0	1	0	1	0	0	0	0.571429	0.25	0	0	0	0.4	0.259259	2	1	1	1	1
171	2	2	1	1	1	1	1	2	20	#NULL!	0	0	1	1	1	0	1	1	0	0	0	0	0	0	0	0	0	0	0	0	0	0	0	0	1	1	0	0.571429	0.25	0	0	0	0.4	0.259259	2	1	1	1	1
172	1	1	2	2	2	1	1	2	#NULL!	#NULL!	0	0	0	0	1	0	0	0	0	0	0	0	0	0	0	0	0	0	0	0	0	1	0	1	0	0	0	0.142857	0	0	0	0	0.4	0.111111	1	1	1	1	1
173	2	1	2	1	2	1	2	2	14	#NULL!	0	0	0	0	1	0	0	0	0	0	0	0	0	0	0	0	0	0	1	1	0	0	0	0	1	1	0	0.142857	0	0	0	0.5	0.4	0.185185	1	1	1	1	2
174	2	1	1	1	2	1	1	2	#NULL!	#NULL!	0	0	0	0	1	0	1	1	0	0	0	0	0	0	0	0	0	0	0	0	0	0	0	0	1	1	0	0.285714	0.25	0	0	0	0.4	0.185185	1	1	1	1	1
175	2	2	1	1	2	1	1	2	2	#NULL!	1	1	0	1	1	1	1	1	1	1	0	1	0	0	0	0	1	0	1	1	1	1	0	0	1	1	1	0.857143	0.75	0.25	0.333333	0.75	0.8	0.666667	3	3	2	2	3
177	1	1	1	1	2	1	1	2	#NULL!	#NULL!	0	0	0	0	1	0	1	1	0	0	0	0	0	0	0	0	0	0	0	0	0	0	0	1	1	0	0	0.285714	0.25	0	0	0	0.4	0.185185	1	1	1	1	1
178	1	2	2	1	2	1	1	2	#NULL!	#NULL!	1	0	1	0	1	0	1	1	0	0	0	0	0	0	0	0	1	0	0	0	0	0	0	0	1	0	0	0.571429	0.25	0	0.333333	0	0.2	0.259259	2	1	1	2	1
179	1	1	1	1	2	#NULL!	1	2	#NULL!	#NULL!	1	0	1	1	1	1	0	1	0	0	0	0	0	0	0	0	0	0	0	0	0	0	0	1	0	0	0	0.714286	0.25	0	0	0	0.2	0.259259	3	1	1	1	1
180	1	2	1	1	1	1	1	2	60	#NULL!	1	0	0	0	0	0	1	1	1	0	0	0	0	0	0	0	0	0	0	0	0	1	0	0	1	0	1	0.285714	0.5	0	0	0.25	0.4	0.259259	1	2	1	1	1
182	2	1	1	1	2	1	1	2	#NULL!	#NULL!	1	0	0	0	0	0	1	0	1	0	0	0	0	0	0	0	0	0	0	0	0	1	0	1	0	0	1	0.285714	0.25	0	0	0.25	0.4	0.222222	1	1	1	1	1
183	1	2	1	1	1	1	1	2	65	#NULL!	1	1	1	1	1	1	1	1	1	0	1	1	0	0	0	0	0	0	0	0	1	0	0	0	1	1	0	1	0.75	0.25	0	0	0.6	0.518519	3	3	2	1	1
184	1	1	2	2	1	1	1	2	21	#NULL!	0	1	1	1	1	1	1	0	0	0	1	0	0	0	0	0	0	0	0	0	0	0	0	0	1	1	0	0.857143	0.25	0	0	0	0.4	0.333333	3	1	1	1	1
185	2	1	1	1	2	1	2	2	40	#NULL!	1	0	0	0	0	0	1	0	1	0	1	1	0	0	0	0	0	1	0	0	1	1	0	1	1	1	0	0.285714	0.5	0.25	0.333333	0	1	0.407407	1	2	2	2	1
186	1	1	1	2	1	1	1	2	13	#NULL!	0	1	0	0	1	0	1	1	0	0	0	0	0	0	0	0	1	0	0	0	0	1	0	0	1	1	0	0.428571	0.25	0	0.333333	0	0.6	0.296296	2	1	1	2	1
187	1	1	1	1	2	1	1	2	15	#NULL!	1	0	1	1	1	1	1	1	1	1	1	0	0	0	0	0	1	0	1	1	1	1	0	1	1	1	1	0.857143	1	0	0.333333	0.75	1	0.703704	3	3	1	2	3
188	2	#NULL!	1	1	2	1	1	2	#NULL!	#NULL!	0	1	0	0	1	0	0	1	0	0	0	0	0	0	0	0	1	0	0	0	1	1	1	1	1	0	1	0.285714	0.25	0	0.333333	0.5	0.8	0.37037	1	1	1	2	2
189	1	1	1	1	2	1	1	2	#NULL!	#NULL!	1	0	0	1	0	0	0	1	0	1	0	0	0	0	1	0	0	0	1	0	1	1	0	1	0	0	1	0.285714	0.5	0.25	0	0.5	0.6	0.37037	1	2	2	1	2
190	1	1	1	1	2	1	1	2	#NULL!	#NULL!	0	1	1	1	1	0	1	1	0	1	0	0	0	0	0	0	0	0	0	0	0	1	0	1	1	1	0	0.714286	0.5	0	0	0	0.8	0.407407	3	2	1	1	1
191	2	1	1	1	2	1	1	2	#NULL!	#NULL!	1	1	0	0	1	0	1	1	0	1	1	0	0	0	1	0	1	0	0	1	1	1	0	0	1	0	0	0.571429	0.75	0.25	0.333333	0.25	0.6	0.481481	2	3	2	2	1
192	2	1	1	1	2	1	1	1	#NULL!	2	1	1	0	0	0	1	1	1	0	0	0	0	0	0	0	0	1	0	0	1	0	1	0	0	1	1	1	0.571429	0.25	0	0.333333	0.5	0.6	0.407407	2	1	1	2	2
193	1	2	1	2	1	1	1	1	10	2	1	1	1	1	1	1	1	1	1	1	0	0	0	0	0	0	0	0	0	0	1	1	1	0	1	1	1	1	0.75	0	0	0.5	0.8	0.592593	3	3	1	1	2
194	2	1	2	2	1	2	1	2	#NULL!	#NULL!	1	1	0	0	0	1	0	1	0	1	1	1	0	0	0	0	1	0	1	0	0	1	0	1	0	0	1	0.428571	0.75	0.25	0.333333	0.5	0.4	0.444444	2	3	2	2	2
195	2	1	2	1	2	1	1	2	#NULL!	#NULL!	1	0	0	0	0	1	1	1	0	0	1	0	0	0	0	0	1	0	1	1	0	1	0	1	0	0	0	0.428571	0.5	0	0.333333	0.5	0.4	0.37037	2	2	1	2	2
196	1	2	1	2	1	1	2	1	12	1	1	1	1	1	1	1	1	1	1	1	1	1	0	0	0	0	0	0	0	1	1	1	1	1	1	1	1	1	1	0.25	0	0.75	1	0.740741	3	3	2	1	3
197	2	1	2	2	2	1	1	1	#NULL!	2	1	1	1	0	1	1	0	1	0	0	0	0	0	0	0	0	0	0	1	0	0	1	0	1	0	0	1	0.714286	0.25	0	0	0.5	0.4	0.37037	3	1	1	1	2
198	2	1	2	2	2	1	1	2	#NULL!	#NULL!	1	0	1	0	0	0	1	1	0	1	1	0	0	0	0	0	0	1	1	0	1	1	0	1	0	0	0	0.428571	0.75	0	0.333333	0.25	0.6	0.407407	2	3	1	2	1
199	2	1	1	1	2	1	1	2	#NULL!	#NULL!	1	1	0	0	1	1	0	1	0	1	0	1	0	0	0	0	1	0	0	0	1	0	0	0	1	1	0	0.571429	0.5	0.25	0.333333	0	0.6	0.407407	2	2	2	2	1
200	1	1	1	1	2	1	1	2	14	#NULL!	1	1	0	0	1	0	1	1	0	0	1	1	0	0	0	0	1	1	1	0	1	1	0	1	1	1	0	0.571429	0.5	0.25	0.666667	0.25	1	0.555556	2	2	2	3	1
201	1	1	1	1	2	1	1	2	14	#NULL!	0	1	0	0	1	0	1	0	1	1	1	0	0	0	0	0	0	0	0	0	1	1	0	0	1	1	1	0.428571	0.75	0	0	0.25	0.8	0.407407	2	3	1	1	1
202	2	1	1	1	2	1	1	1	15	2	1	1	0	0	0	0	1	1	1	0	0	0	0	1	0	0	0	0	1	0	0	0	0	0	1	1	0	0.428571	0.5	0.25	0	0.25	0.4	0.333333	2	2	2	1	1
203	2	2	1	1	2	1	1	2	#NULL!	#NULL!	1	1	1	0	1	0	1	0	1	1	1	0	0	0	0	0	1	1	1	0	1	0	0	0	0	1	0	0.714286	0.75	0	0.666667	0.25	0.4	0.481481	3	3	1	3	1
204	2	1	2	1	1	1	1	2	28	#NULL!	1	0	0	1	0	0	1	1	1	0	1	0	0	0	0	0	1	0	0	0	1	1	0	0	1	0	1	0.428571	0.75	0	0.333333	0.25	0.6	0.407407	2	3	1	2	1
205	1	1	1	1	2	1	1	2	20	#NULL!	0	1	0	1	1	0	0	1	0	0	0	0	0	0	0	0	0	0	0	0	0	0	0	1	0	0	0	0.428571	0.25	0	0	0	0.2	0.185185	2	1	1	1	1
206	1	2	1	1	1	1	1	2	20	#NULL!	0	1	0	1	1	0	1	1	0	0	0	0	0	0	0	0	0	0	0	0	0	0	0	0	1	1	0	0.571429	0.25	0	0	0	0.4	0.259259	2	1	1	1	1
207	1	1	1	2	2	1	1	2	#NULL!	#NULL!	0	1	0	0	1	0	0	0	0	0	0	0	0	0	0	0	0	0	0	0	0	1	0	1	0	0	0	0.285714	0	0	0	0	0.4	0.148148	1	1	1	1	1
208	1	1	2	1	2	1	2	2	14	#NULL!	0	1	0	0	1	0	0	0	0	0	0	0	0	0	0	0	0	0	1	1	0	0	0	0	1	1	0	0.285714	0	0	0	0.5	0.4	0.222222	1	1	1	1	2
209	1	1	1	1	2	1	1	2	#NULL!	#NULL!	1	1	0	0	0	0	1	0	0	0	0	0	0	0	0	1	0	0	0	0	0	0	0	0	1	1	0	0.428571	0	0	0.333333	0	0.4	0.222222	2	1	1	2	1
210	1	2	1	1	2	1	1	2	2	#NULL!	1	1	0	1	1	1	1	1	1	1	1	0	0	0	0	0	1	0	1	1	1	1	1	0	1	1	1	0.857143	1	0	0.333333	1	0.8	0.703704	3	3	1	2	3
212	2	1	1	1	2	1	1	2	#NULL!	#NULL!	1	0	0	0	1	0	1	1	0	0	0	0	0	0	0	0	0	0	0	0	0	0	0	1	1	0	0	0.428571	0.25	0	0	0	0.4	0.222222	2	1	1	1	1
213	2	2	1	1	2	1	1	2	#NULL!	#NULL!	1	0	1	0	1	0	1	1	0	0	0	0	0	0	0	0	1	0	0	0	0	0	0	0	1	0	0	0.571429	0.25	0	0.333333	0	0.2	0.259259	2	1	1	2	1
214	1	1	2	2	2	#NULL!	1	2	30	#NULL!	1	0	0	1	1	1	0	1	0	0	0	0	0	0	0	0	1	0	0	0	0	0	0	1	0	0	0	0.571429	0.25	0	0.333333	0	0.2	0.259259	2	1	1	2	1
215	2	2	1	1	1	1	1	2	16	#NULL!	1	0	0	0	0	0	1	1	1	0	0	0	0	0	0	0	0	0	0	0	0	1	0	0	1	0	1	0.285714	0.5	0	0	0.25	0.4	0.259259	1	2	1	1	1
217	1	1	1	1	2	1	1	2	#NULL!	#NULL!	1	0	0	0	0	0	1	0	1	0	0	0	0	0	0	0	0	0	0	0	0	1	0	1	0	0	1	0.285714	0.25	0	0	0.25	0.4	0.222222	1	1	1	1	1
218	1	2	1	1	1	1	1	2	65	#NULL!	1	1	1	1	1	1	1	1	1	0	1	1	0	0	0	0	0	0	0	0	1	0	0	0	1	1	0	1	0.75	0.25	0	0	0.6	0.518519	3	3	2	1	1
219	1	1	1	2	1	1	1	2	21	#NULL!	1	0	0	1	1	1	1	0	1	0	1	0	0	0	0	0	0	0	0	0	0	0	0	0	1	1	0	0.714286	0.5	0	0	0	0.4	0.333333	3	2	1	1	1
220	1	1	1	1	2	1	2	2	40	#NULL!	1	0	0	0	0	0	1	0	1	0	1	1	0	0	0	0	0	1	0	0	1	1	1	1	1	1	0	0.285714	0.5	0.25	0.333333	0.25	1	0.444444	1	2	2	2	1
221	1	1	2	1	1	1	1	2	12	#NULL!	1	0	0	0	0	0	1	0	0	0	0	0	0	0	0	0	0	0	0	0	0	1	0	0	1	1	0	0.285714	0	0	0	0	0.6	0.185185	1	1	1	1	1
222	1	2	1	1	2	1	2	1	21	2	1	0	0	0	0	1	1	1	1	0	1	0	0	0	0	0	1	0	1	1	1	1	0	0	1	1	0	0.428571	0.75	0	0.333333	0.5	0.8	0.481481	2	3	1	2	2
223	1	#NULL!	1	#NULL!	#NULL!	1	1	2	15	#NULL!	1	0	0	0	0	0	1	0	1	0	0	0	0	0	0	0	0	0	0	0	0	0	0	0	1	0	0	0.285714	0.25	0	0	0	0.2	0.148148	1	1	1	1	1
224	1	1	1	1	2	1	2	2	7	#NULL!	1	1	1	1	1	1	1	1	1	1	0	0	0	0	0	0	1	0	1	0	0	1	0	1	1	1	1	1	0.75	0	0.333333	0.5	0.8	0.62963	3	3	1	2	2
225	1	2	1	1	2	1	1	2	21	#NULL!	1	0	0	0	1	0	1	1	0	0	0	0	0	0	0	0	0	0	0	0	0	1	0	0	1	1	0	0.428571	0.25	0	0	0	0.6	0.259259	2	1	1	1	1
226	1	1	1	1	2	1	2	2	14	#NULL!	1	0	0	0	1	0	1	0	0	1	0	0	0	0	1	0	0	0	1	1	1	1	0	1	1	1	1	0.428571	0.25	0.25	0	0.75	1	0.481481	2	1	2	1	3
227	1	2	1	1	2	1	1	2	17	#NULL!	1	0	0	0	0	0	1	0	0	0	0	0	0	0	0	0	1	0	0	0	0	0	0	0	1	1	0	0.285714	0	0	0.333333	0	0.4	0.185185	1	1	1	2	1
228	1	1	1	1	2	1	1	2	20	#NULL!	1	0	0	0	0	1	1	0	1	1	0	0	0	0	0	0	1	0	1	1	1	1	0	0	1	0	0	0.428571	0.5	0	0.333333	0.5	0.6	0.407407	2	2	1	2	2
229	1	2	1	1	1	1	2	1	22	2	1	1	1	1	1	1	1	1	1	0	1	0	0	0	1	0	1	0	1	1	1	1	1	0	1	1	1	1	0.75	0.25	0.333333	1	0.8	0.740741	3	3	2	2	3
230	1	2	1	1	2	1	1	2	14	#NULL!	1	0	0	0	0	0	0	1	0	0	0	0	0	0	1	0	1	0	1	1	0	1	0	1	1	1	1	0.142857	0.25	0.25	0.333333	0.75	0.8	0.407407	1	1	2	2	3
231	2	2	1	1	2	1	1	2	14	#NULL!	1	0	0	0	0	0	1	0	0	0	0	0	0	0	0	0	1	0	1	1	1	1	0	0	0	0	0	0.285714	0	0	0.333333	0.5	0.4	0.259259	1	1	1	2	2
232	1	1	1	2	2	1	1	2	14	#NULL!	1	0	0	0	0	0	1	0	0	0	0	0	0	0	0	0	1	0	0	0	1	0	0	0	1	1	0	0.285714	0	0	0.333333	0	0.6	0.222222	1	1	1	2	1
233	2	2	1	1	2	1	1	2	14	#NULL!	1	0	0	0	0	0	1	0	0	0	0	0	0	0	0	0	1	0	0	0	1	1	0	0	0	0	0	0.285714	0	0	0.333333	0	0.4	0.185185	1	1	1	2	1
234	2	2	1	1	2	1	1	2	15	#NULL!	1	0	0	0	0	0	1	0	0	0	0	0	0	0	0	0	1	0	1	1	0	0	0	0	1	1	0	0.285714	0	0	0.333333	0.5	0.4	0.259259	1	1	1	2	2
235	2	2	1	1	2	1	2	2	40	#NULL!	1	0	0	0	0	0	1	0	1	0	0	0	0	0	0	0	0	0	1	1	1	1	0	0	0	0	0	0.285714	0.25	0	0	0.5	0.4	0.259259	1	1	1	1	2
236	1	1	1	1	2	1	2	1	21	2	1	0	0	0	0	0	1	0	0	0	0	0	0	0	0	0	1	0	1	1	0	1	0	0	0	0	0	0.285714	0	0	0.333333	0.5	0.2	0.222222	1	1	1	2	2
237	2	2	1	1	2	1	1	2	5	#NULL!	1	0	0	0	1	0	1	1	0	0	0	0	0	0	0	0	0	0	1	1	1	0	0	0	1	1	0	0.428571	0.25	0	0	0.5	0.6	0.333333	2	1	1	1	2
238	#NULL!	2	2	1	2	1	1	1	40	2	1	0	0	0	1	0	0	0	0	0	0	0	0	0	0	0	0	0	0	0	1	1	0	0	1	0	0	0.285714	0	0	0	0	0.6	0.185185	1	1	1	1	1
239	2	1	1	1	2	1	2	2	20	#NULL!	1	0	0	0	1	1	1	1	0	0	0	0	0	0	0	0	0	0	1	0	1	1	0	0	1	1	0	0.571429	0.25	0	0	0.25	0.8	0.37037	2	1	1	1	1
240	1	2	1	1	1	1	2	2	20	#NULL!	1	1	1	1	1	1	1	1	0	0	1	0	0	0	1	0	0	1	1	0	1	1	1	0	1	1	1	1	0.5	0.25	0.333333	0.75	0.8	0.666667	3	2	2	2	3
241	1	2	1	2	1	1	1	2	14	#NULL!	1	0	1	1	1	1	1	1	0	0	1	0	0	0	0	0	0	0	1	1	1	1	0	1	1	1	1	0.857143	0.5	0	0	0.75	1	0.592593	3	2	1	1	3
242	2	2	1	1	2	1	1	2	20	#NULL!	1	0	0	1	1	1	1	1	0	1	0	0	0	0	0	0	0	0	1	1	0	1	0	0	1	1	1	0.714286	0.5	0	0	0.75	0.6	0.481481	3	2	1	1	3
243	2	2	#NULL!	2	1	1	1	2	14	#NULL!	1	0	0	0	1	1	1	1	1	1	1	0	0	0	1	0	1	0	1	1	1	1	0	1	1	1	1	0.571429	1	0.25	0.333333	0.75	1	0.666667	2	3	2	2	3
244	1	2	1	1	2	1	2	2	30	#NULL!	1	1	1	1	1	1	1	1	1	1	0	0	0	0	0	0	1	1	1	0	0	1	0	1	1	1	1	1	0.75	0	0.666667	0.5	0.8	0.666667	3	3	1	3	2
245	1	2	1	1	2	1	2	2	15	#NULL!	1	0	1	1	1	1	1	1	1	1	1	0	0	0	1	0	1	0	1	1	1	1	0	0	1	1	1	0.857143	1	0.25	0.333333	0.75	0.8	0.703704	3	3	2	2	3
246	1	1	1	2	2	1	1	2	12	#NULL!	1	1	0	0	1	0	1	1	1	1	1	0	1	0	0	0	1	0	1	1	0	1	0	0	1	0	1	0.571429	1	0.25	0.333333	0.75	0.4	0.555556	2	3	2	2	3
247	1	1	1	1	2	1	1	2	12	#NULL!	1	1	0	0	0	0	1	0	1	1	0	0	0	0	0	0	1	0	1	1	1	1	0	0	1	1	1	0.428571	0.5	0	0.333333	0.75	0.8	0.481481	2	2	1	2	3
248	1	1	1	2	2	1	1	2	10	#NULL!	1	1	0	1	1	0	1	0	1	1	1	0	0	0	1	1	1	0	1	0	1	1	0	0	0	1	0	0.714286	0.75	0.25	0.666667	0.25	0.6	0.555556	3	3	2	3	1
249	1	1	2	1	2	1	1	2	10	#NULL!	1	1	0	0	0	0	0	0	0	0	1	0	0	0	0	0	0	1	1	0	1	1	0	0	1	0	1	0.285714	0.25	0	0.333333	0.5	0.6	0.333333	1	1	1	2	2
250	1	2	1	1	2	1	1	1	20	2	1	0	1	1	1	1	1	1	0	0	1	0	0	0	1	0	1	0	1	1	1	1	0	0	1	1	1	0.857143	0.5	0.25	0.333333	0.75	0.8	0.62963	3	2	2	2	3
251	1	1	2	1	2	1	1	2	20	#NULL!	1	0	1	1	1	1	1	1	1	1	1	1	0	0	0	0	1	0	1	0	1	1	0	1	1	1	1	0.857143	1	0.25	0.333333	0.5	1	0.703704	3	3	2	2	2
252	#NULL!	2	1	1	2	1	1	2	14	#NULL!	1	1	0	1	1	0	0	1	1	0	0	0	0	0	0	0	1	0	1	1	1	1	0	1	1	1	0	0.571429	0.5	0	0.333333	0.5	1	0.518519	2	2	1	2	2
253	1	1	2	#NULL!	2	1	1	2	10	#NULL!	1	1	0	0	0	0	1	0	1	0	1	0	0	0	0	0	1	0	1	1	0	0	0	0	1	1	0	0.428571	0.5	0	0.333333	0.5	0.4	0.37037	2	2	1	2	2
254	1	1	1	1	2	1	1	2	10	#NULL!	1	0	0	0	1	0	0	0	0	0	0	0	0	0	0	0	0	0	1	1	0	1	0	0	1	1	0	0.285714	0	0	0	0.5	0.6	0.259259	1	1	1	1	2
255	2	1	1	1	#NULL!	1	1	2	10	#NULL!	1	1	0	1	1	0	0	1	0	0	1	0	0	0	0	0	0	0	1	1	1	1	0	1	1	1	0	0.571429	0.5	0	0	0.5	1	0.481481	2	2	1	1	2
256	2	1	1	1	2	1	2	2	10	#NULL!	1	1	1	0	1	1	1	0	0	0	1	0	0	0	0	0	1	0	1	0	1	1	0	0	1	1	0	0.857143	0.25	0	0.333333	0.25	0.8	0.481481	3	1	1	2	1
257	2	1	1	2	2	1	1	2	10	#NULL!	1	1	1	1	1	0	1	0	1	0	0	0	0	0	0	0	0	1	1	0	0	0	0	0	1	0	0	0.857143	0.25	0	0.333333	0.25	0.2	0.37037	3	1	1	2	1
258	2	1	2	2	2	1	2	2	11	#NULL!	1	0	1	0	1	0	1	0	1	0	1	0	0	0	0	0	1	0	1	0	0	1	0	0	1	1	0	0.571429	0.5	0	0.333333	0.25	0.6	0.407407	2	2	1	2	1
259	1	2	1	#NULL!	#NULL!	1	1	2	20	#NULL!	1	1	0	0	0	0	1	0	0	0	0	0	0	0	0	0	0	0	1	0	1	1	0	0	1	0	1	0.428571	0	0	0	0.5	0.6	0.296296	2	1	1	1	2
260	1	1	2	1	2	1	2	2	#NULL!	#NULL!	1	0	1	1	1	1	0	1	1	1	0	0	0	0	0	0	1	0	1	0	1	1	0	0	1	1	0	0.714286	0.75	0	0.333333	0.25	0.8	0.518519	3	3	1	2	1
261	1	1	2	2	2	1	1	2	4	#NULL!	1	1	0	0	1	1	1	1	0	0	0	1	0	0	0	0	1	0	0	0	1	1	0	0	0	1	0	0.714286	0.25	0.25	0.333333	0	0.6	0.407407	3	1	2	2	1
262	1	2	1	1	2	1	1	2	10	#NULL!	1	0	1	1	1	1	0	1	0	1	1	0	0	0	0	0	0	0	1	1	1	1	0	1	1	1	1	0.714286	0.75	0	0	0.75	1	0.592593	3	3	1	1	3
263	1	1	1	1	2	1	1	2	20	#NULL!	1	1	0	0	0	0	1	0	0	0	0	0	0	0	0	0	1	0	1	1	1	1	0	0	1	0	1	0.428571	0	0	0.333333	0.75	0.6	0.37037	2	1	1	2	3
264	1	1	2	1	2	1	1	2	20	#NULL!	1	1	0	0	1	1	1	0	1	0	0	0	0	1	1	0	0	0	0	1	0	0	0	0	1	1	0	0.714286	0.25	0.5	0	0.25	0.4	0.407407	3	1	3	1	1
265	2	1	2	2	2	1	1	2	7	#NULL!	1	0	1	0	1	0	1	1	0	1	1	0	0	0	0	0	0	0	0	0	0	1	0	1	0	1	1	0.571429	0.75	0	0	0.25	0.6	0.407407	2	3	1	1	1
266	1	1	1	1	2	1	2	1	18	2	1	1	0	0	0	0	1	0	0	0	1	0	0	0	0	0	0	0	1	0	0	1	0	1	1	0	1	0.428571	0.25	0	0	0.5	0.6	0.333333	2	1	1	1	2
267	1	1	2	2	2	1	1	2	10	#NULL!	1	0	0	0	0	0	1	0	0	0	0	0	0	0	0	0	1	0	1	1	1	1	0	0	1	0	1	0.285714	0	0	0.333333	0.75	0.6	0.333333	1	1	1	2	3
268	1	1	2	2	2	1	2	2	10	#NULL!	1	1	1	1	1	1	0	1	0	1	0	1	0	0	0	1	0	0	0	1	0	1	0	0	1	0	1	0.857143	0.5	0.25	0.333333	0.5	0.4	0.518519	3	2	2	2	2
269	2	1	2	2	2	1	1	2	7	#NULL!	1	1	0	0	1	1	1	0	1	0	0	0	0	0	0	0	1	0	1	0	0	1	0	0	1	1	0	0.714286	0.25	0	0.333333	0.25	0.6	0.407407	3	1	1	2	1
270	1	1	2	2	2	1	1	2	3	#NULL!	1	0	1	1	1	1	1	1	0	1	1	0	0	0	0	0	1	0	0	0	0	1	0	0	1	1	0	0.857143	0.75	0	0.333333	0	0.6	0.481481	3	3	1	2	1
271	1	2	1	1	2	1	1	2	30	#NULL!	1	0	0	0	1	1	1	0	1	0	0	0	0	0	0	0	0	0	1	0	0	1	0	0	1	1	0	0.571429	0.25	0	0	0.25	0.6	0.333333	2	1	1	1	1
272	1	1	2	2	1	1	1	1	14	2	1	0	0	0	0	0	0	0	1	0	0	0	0	0	0	0	1	0	1	0	1	1	0	0	1	0	0	0.142857	0.25	0	0.333333	0.25	0.6	0.259259	1	1	1	2	1
273	1	2	1	2	2	1	2	2	20	#NULL!	1	0	0	0	0	0	1	0	0	0	0	0	0	0	0	0	0	0	1	0	1	1	0	0	0	0	0	0.285714	0	0	0	0.25	0.4	0.185185	1	1	1	1	1
274	1	2	1	1	2	1	1	2	10	#NULL!	1	0	0	0	1	0	1	0	1	0	0	0	0	0	0	0	0	0	1	0	1	0	0	0	0	0	0	0.428571	0.25	0	0	0.25	0.2	0.222222	2	1	1	1	1
275	1	2	1	1	2	1	1	1	20	2	1	0	0	0	0	0	1	0	0	0	0	0	0	0	0	0	0	0	0	1	1	1	0	#NULL!	#NULL!	#NULL!	#NULL!	0.285714	0	0	0	#NULL!	#NULL!	0.185185	1	1	1	1	#NULL!
276	2	2	1	2	2	1	1	2	15	#NULL!	1	0	0	1	1	0	1	1	1	1	1	0	0	0	0	0	1	0	1	1	1	1	0	1	1	1	1	0.571429	1	0	0.333333	0.75	1	0.62963	2	3	1	2	3
277	1	1	2	1	2	1	1	2	13	#NULL!	1	0	1	1	1	1	1	1	1	1	1	0	0	0	0	0	1	0	1	1	0	1	0	1	0	0	0	0.857143	1	0	0.333333	0.5	0.4	0.555556	3	3	1	2	2
278	1	1	1	1	2	1	1	2	20	#NULL!	0	0	0	0	1	0	0	0	0	0	0	0	0	0	0	0	0	0	1	0	0	1	0	0	0	0	0	0.142857	0	0	0	0.25	0.2	0.111111	1	1	1	1	1
279	1	1	2	2	2	1	1	2	13	#NULL!	1	0	0	1	1	1	1	0	0	1	1	0	0	0	0	1	1	0	1	1	0	1	0	1	0	0	0	0.714286	0.5	0	0.666667	0.5	0.4	0.481481	3	2	1	3	2
280	1	1	1	1	2	1	1	1	3	#NULL!	1	0	0	0	1	1	1	0	0	1	1	0	0	0	0	1	1	0	1	1	1	1	0	1	1	1	0	0.571429	0.5	0	0.666667	0.5	1	0.555556	2	2	1	3	2
281	2	1	2	2	2	1	1	2	9	#NULL!	1	0	0	0	1	1	1	0	0	1	1	0	0	0	0	1	1	0	1	1	1	1	0	1	1	1	0	0.571429	0.5	0	0.666667	0.5	1	0.555556	2	2	1	3	2
282	2	1	2	1	2	1	1	1	20	2	1	0	0	0	1	1	1	0	0	1	1	0	0	0	0	1	1	0	1	1	1	1	0	1	1	1	0	0.571429	0.5	0	0.666667	0.5	1	0.555556	2	2	1	3	2
283	2	1	2	1	2	1	1	#NULL!	7	2	1	0	0	0	1	0	1	0	1	0	0	0	0	0	0	0	1	0	1	1	1	1	0	1	0	1	1	0.428571	0.25	0	0.333333	0.75	0.8	0.444444	2	1	1	2	3
284	1	1	2	1	2	1	1	2	15	#NULL!	1	0	1	1	1	1	1	1	1	1	1	0	0	0	0	0	1	0	1	1	0	1	0	1	0	0	0	0.857143	1	0	0.333333	0.5	0.4	0.555556	3	3	1	2	2
285	2	2	1	2	1	1	1	2	10	#NULL!	1	0	1	1	1	1	1	1	1	1	1	0	0	0	0	0	1	0	1	1	0	1	0	1	0	0	0	0.857143	1	0	0.333333	0.5	0.4	0.555556	3	3	1	2	2
286	2	1	1	1	2	1	2	1	25	2	1	0	0	0	1	0	0	0	0	0	0	0	0	0	0	0	0	0	0	0	0	1	0	1	1	1	1	0.285714	0	0	0	0.25	0.8	0.259259	1	1	1	1	1
287	2	#NULL!	1	2	1	1	1	2	9	#NULL!	1	0	1	1	1	1	1	1	1	1	1	0	0	0	0	0	1	0	1	1	0	1	0	1	0	0	0	0.857143	1	0	0.333333	0.5	0.4	0.555556	3	3	1	2	2
288	1	1	1	1	2	1	1	2	8	#NULL!	1	0	0	0	1	0	0	0	0	0	0	0	0	0	0	0	0	0	1	0	0	1	0	1	0	1	1	0.285714	0	0	0	0.5	0.6	0.259259	1	1	1	1	2
289	#NULL!	1	2	1	2	1	1	2	10	#NULL!	1	0	1	1	1	1	1	1	1	1	1	1	0	0	0	0	1	0	1	1	0	1	0	1	0	0	0	0.857143	1	0.25	0.333333	0.5	0.4	0.592593	3	3	2	2	2
290	1	2	1	2	2	1	1	2	30	#NULL!	1	0	0	0	1	0	1	0	1	0	0	0	0	0	0	0	0	1	1	0	1	1	0	1	1	0	1	0.428571	0.25	0	0.333333	0.5	0.8	0.407407	2	1	1	2	2
291	2	2	1	2	2	1	2	2	20	#NULL!	1	0	0	0	0	0	1	0	0	0	1	0	0	0	1	0	0	1	1	0	1	1	0	0	1	1	1	0.285714	0.25	0.25	0.333333	0.5	0.8	0.407407	1	1	2	2	2
292	1	1	2	2	1	1	1	2	14	#NULL!	1	0	1	1	1	1	1	1	1	1	1	1	0	0	0	0	1	0	1	1	0	1	0	1	0	0	0	0.857143	1	0.25	0.333333	0.5	0.4	0.592593	3	3	2	2	2
293	1	2	1	1	2	1	1	1	25	2	1	0	0	0	1	0	1	0	0	1	0	0	0	0	0	0	1	0	1	1	1	1	0	1	0	1	1	0.428571	0.25	0	0.333333	0.75	0.8	0.444444	2	1	1	2	3
294	1	2	1	1	2	1	2	1	23	#NULL!	1	0	0	0	1	0	1	0	0	0	0	0	0	0	0	0	1	0	1	1	1	1	0	1	0	1	1	0.428571	0	0	0.333333	0.75	0.8	0.407407	2	1	1	2	3
295	2	2	1	2	1	1	2	#NULL!	11	#NULL!	1	0	0	0	1	0	1	0	0	0	0	0	0	0	0	0	0	0	1	1	1	1	0	1	0	1	1	0.428571	0	0	0	0.75	0.8	0.37037	2	1	1	1	3
296	1	1	2	2	2	1	1	2	8	#NULL!	1	0	1	1	1	1	1	1	1	1	1	1	0	0	0	0	1	1	1	1	0	1	0	1	0	0	0	0.857143	1	0.25	0.666667	0.5	0.4	0.62963	3	3	2	3	2
297	#NULL!	2	1	2	2	1	1	2	20	#NULL!	1	0	0	0	1	0	1	1	0	0	0	0	0	0	1	1	1	0	0	0	1	1	0	1	1	1	0	0.428571	0.25	0.25	0.666667	0	1	0.444444	2	1	2	3	1
298	1	1	2	2	2	1	1	2	9	#NULL!	1	0	1	1	1	1	1	1	1	1	1	1	0	0	0	0	1	0	1	1	1	0	0	1	0	0	0	0.857143	1	0.25	0.333333	0.5	0.4	0.592593	3	3	2	2	2
299	1	1	1	2	2	1	1	2	14	#NULL!	1	0	1	1	1	1	1	1	1	0	1	1	0	0	0	0	1	0	1	1	0	1	0	1	0	0	0	0.857143	0.75	0.25	0.333333	0.5	0.4	0.555556	3	3	2	2	2
300	1	2	1	#NULL!	2	1	2	2	40	#NULL!	1	0	0	0	1	0	1	1	1	0	0	1	0	0	0	0	1	1	1	0	1	1	0	1	1	1	0	0.428571	0.5	0.25	0.666667	0.25	1	0.518519	2	2	2	3	1
301	1	2	1	1	2	1	1	2	20	#NULL!	1	0	0	0	1	0	0	0	0	0	0	0	0	0	0	0	0	0	0	0	1	1	0	0	0	0	1	0.285714	0	0	0	0.25	0.4	0.185185	1	1	1	1	1
302	2	1	1	1	2	1	1	2	11	#NULL!	1	0	0	0	1	0	0	0	0	0	0	0	0	0	0	0	0	0	1	0	0	1	0	1	0	1	1	0.285714	0	0	0	0.5	0.6	0.259259	1	1	1	1	2
303	2	1	2	2	2	1	1	2	7	#NULL!	1	0	0	0	1	0	1	0	1	0	0	0	0	0	0	0	1	0	1	1	1	1	0	1	0	1	1	0.428571	0.25	0	0.333333	0.75	0.8	0.444444	2	1	1	2	3
304	2	2	1	2	1	1	1	2	18	#NULL!	1	0	0	0	1	0	1	0	0	0	0	0	0	0	0	0	0	0	1	1	1	1	0	1	0	1	1	0.428571	0	0	0	0.75	0.8	0.37037	2	1	1	1	3
305	1	2	1	1	2	1	2	1	30	2	1	0	0	0	1	0	1	1	1	0	0	1	0	0	0	0	1	0	1	0	1	1	0	1	1	1	0	0.428571	0.5	0.25	0.333333	0.25	1	0.481481	2	2	2	2	1
306	1	1	1	1	2	1	1	2	53	#NULL!	1	1	1	0	1	0	1	0	0	1	1	0	0	0	0	0	1	0	1	1	1	1	1	1	1	1	1	0.714286	0.5	0	0.333333	1	1	0.62963	3	2	1	2	3
307	2	1	2	2	2	1	1	2	6	#NULL!	1	0	0	0	1	0	1	0	1	0	0	0	0	0	0	0	1	1	1	0	1	1	0	0	1	0	1	0.428571	0.25	0	0.666667	0.5	0.6	0.407407	2	1	1	3	2
308	1	1	1	#NULL!	2	1	1	2	20	#NULL!	1	0	1	1	1	1	0	1	1	1	1	0	0	0	1	0	1	0	0	1	0	0	0	0	1	1	0	0.714286	1	0.25	0.333333	0.25	0.4	0.518519	3	3	2	2	1
309	1	1	1	2	2	1	1	2	10	#NULL!	1	0	0	0	1	0	0	0	0	0	0	0	0	0	0	0	0	0	0	0	1	1	0	1	0	0	1	0.285714	0	0	0	0.25	0.6	0.222222	1	1	1	1	1
310	2	2	1	2	2	1	1	2	6	#NULL!	1	1	1	1	1	1	1	1	0	1	0	0	0	0	0	0	0	0	1	1	1	1	1	1	1	1	1	1	0.5	0	0	1	1	0.666667	3	2	1	1	3
311	1	2	1	1	2	1	1	2	10	#NULL!	1	0	0	0	1	0	0	0	0	0	1	0	0	0	1	0	1	0	1	0	1	1	0	0	1	1	1	0.285714	0.25	0.25	0.333333	0.5	0.8	0.407407	1	1	2	2	2
312	2	1	2	2	2	1	2	2	15	#NULL!	1	0	0	0	1	0	0	0	0	0	1	0	0	0	1	0	1	0	1	0	1	1	0	0	1	1	1	0.285714	0.25	0.25	0.333333	0.5	0.8	0.407407	1	1	2	2	2
313	2	1	2	2	1	1	1	2	20	#NULL!	1	1	0	0	0	0	0	1	0	0	0	0	0	0	0	0	0	0	0	1	0	1	0	1	1	1	0	0.285714	0.25	0	0	0.25	0.8	0.296296	1	1	1	1	1
314	1	1	1	2	2	1	1	2	15	#NULL!	1	1	1	1	1	1	1	1	1	0	1	0	0	0	0	0	1	1	1	0	1	1	0	0	1	1	0	1	0.75	0	0.666667	0.25	0.8	0.62963	3	3	1	3	1
315	1	1	1	1	2	1	1	2	30	#NULL!	1	1	1	1	#NULL!	0	1	1	0	1	1	1	0	0	0	0	1	1	1	0	1	0	0	0	1	1	0	0.714286	0.75	0.25	0.666667	0.25	0.6	0.555556	3	3	2	3	1
316	1	1	1	1	1	1	1	2	20	#NULL!	1	1	1	1	#NULL!	0	1	1	0	1	1	1	0	0	0	0	0	1	1	0	1	1	0	1	1	1	0	0.714286	0.75	0.25	0.333333	0.25	1	0.592593	3	3	2	2	1
317	1	2	1	1	2	1	1	2	25	#NULL!	1	1	1	1	1	0	1	1	1	0	1	0	0	0	1	0	1	0	0	0	0	0	0	0	1	1	0	0.857143	0.75	0.25	0.333333	0	0.4	0.481481	3	3	2	2	1
318	2	1	2	2	2	1	1	2	25	#NULL!	1	1	1	0	1	1	1	1	1	1	0	1	0	0	0	0	0	0	1	1	0	1	0	0	1	1	0	0.857143	0.75	0.25	0	0.5	0.6	0.555556	3	3	2	1	2
319	2	1	2	1	#NULL!	1	1	2	#NULL!	#NULL!	1	1	1	1	1	0	1	1	0	1	1	0	0	0	0	0	1	1	1	0	1	1	0	1	1	1	1	0.857143	0.75	0	0.666667	0.5	1	0.666667	3	3	1	3	2
320	1	1	1	1	1	1	1	2	#NULL!	#NULL!	1	0	0	1	0	0	1	0	0	0	0	0	0	0	0	0	1	0	1	1	0	1	0	0	1	1	0	0.428571	0	0	0.333333	0.5	0.6	0.333333	2	1	1	2	2
321	2	2	1	1	2	1	2	2	15	#NULL!	1	0	0	1	1	0	0	1	0	0	0	0	0	0	0	0	1	0	0	1	0	1	0	0	1	0	0	0.428571	0.25	0	0.333333	0.25	0.4	0.296296	2	1	1	2	1
322	2	1	2	2	1	1	1	2	45	#NULL!	1	0	0	0	0	1	1	1	0	0	0	0	0	0	0	0	0	0	1	1	1	1	1	0	1	1	0	0.428571	0.25	0	0	0.75	0.8	0.407407	2	1	1	1	3
323	1	1	1	2	2	1	1	2	36	#NULL!	1	0	0	1	1	0	1	1	0	0	0	0	0	0	0	0	1	1	1	0	0	1	0	0	1	1	1	0.571429	0.25	0	0.666667	0.5	0.6	0.444444	2	1	1	3	2
324	1	#NULL!	1	1	2	1	1	2	#NULL!	#NULL!	1	0	1	0	1	0	1	0	0	0	1	0	0	0	0	0	1	0	1	1	0	1	0	0	0	1	1	0.571429	0.25	0	0.333333	0.75	0.4	0.407407	2	1	1	2	3
325	2	1	2	1	2	1	1	1	#NULL!	2	1	0	0	1	1	1	0	1	0	0	1	1	0	0	0	0	1	0	1	0	0	0	0	0	1	1	1	0.571429	0.5	0.25	0.333333	0.5	0.4	0.444444	2	2	2	2	2
326	1	1	1	1	2	1	1	1	60	2	1	1	1	0	1	0	1	1	0	0	0	0	0	0	0	0	1	0	1	0	1	1	0	0	1	1	0	0.714286	0.25	0	0.333333	0.25	0.8	0.444444	3	1	1	2	1
327	2	#NULL!	1	2	2	1	1	2	60	#NULL!	1	0	1	1	0	1	1	1	0	1	0	0	0	0	0	0	0	1	1	0	1	1	0	0	1	1	0	0.714286	0.5	0	0.333333	0.25	0.8	0.481481	3	2	1	2	1
328	2	1	2	2	1	1	1	2	#NULL!	#NULL!	1	0	0	0	0	1	1	1	1	0	1	0	0	0	0	0	1	0	0	0	1	1	0	0	1	1	0	0.428571	0.75	0	0.333333	0	0.8	0.407407	2	3	1	2	1
329	2	1	2	2	1	1	1	2	60	#NULL!	1	0	0	0	0	1	1	1	1	0	1	0	0	0	0	0	1	0	0	0	1	1	0	0	1	1	0	0.428571	0.75	0	0.333333	0	0.8	0.407407	2	3	1	2	1
330	1	1	1	1	2	1	1	2	45	#NULL!	1	0	0	1	1	0	1	1	0	0	0	0	0	0	0	0	1	0	0	0	1	1	0	0	1	1	0	0.571429	0.25	0	0.333333	0	0.8	0.37037	2	1	1	2	1
331	2	1	2	1	2	1	1	2	#NULL!	#NULL!	1	0	1	0	1	0	1	0	0	1	0	0	0	0	0	0	0	1	0	1	1	0	0	0	1	1	0	0.571429	0.25	0	0.333333	0.25	0.6	0.37037	2	1	1	2	1
332	2	1	2	1	2	1	1	1	150	2	1	0	0	0	0	1	1	1	0	1	1	0	0	0	0	0	0	0	0	0	1	1	0	0	1	1	0	0.428571	0.75	0	0	0	0.8	0.37037	2	3	1	1	1
333	2	1	1	2	2	1	1	2	#NULL!	#NULL!	1	0	1	0	1	0	1	1	0	0	1	0	0	0	0	1	0	1	1	1	1	0	0	0	1	1	0	0.571429	0.5	0	0.666667	0.5	0.6	0.481481	2	2	1	3	2
334	2	2	1	2	2	1	1	2	6	#NULL!	1	0	0	0	1	0	1	0	1	0	0	0	0	0	0	0	1	0	0	0	1	1	0	0	1	1	0	0.428571	0.25	0	0.333333	0	0.8	0.333333	2	1	1	2	1
335	1	#NULL!	1	1	1	1	1	2	#NULL!	#NULL!	1	1	0	1	1	1	0	1	0	0	0	0	0	0	0	0	1	0	0	0	1	1	0	1	1	1	0	0.714286	0.25	0	0.333333	0	1	0.444444	3	1	1	2	1
336	2	2	1	2	1	1	1	2	60	#NULL!	0	0	0	0	1	0	1	1	0	0	0	0	0	0	0	0	0	0	1	1	1	1	0	0	1	1	1	0.285714	0.25	0	0	0.75	0.8	0.37037	1	1	1	1	3
337	1	2	1	1	2	1	1	2	12	#NULL!	0	0	0	0	1	1	1	1	0	0	0	0	0	0	0	0	0	0	0	0	1	0	0	0	1	1	0	0.428571	0.25	0	0	0	0.6	0.259259	2	1	1	1	1
338	2	2	1	2	1	1	2	2	10	#NULL!	0	0	1	1	1	1	1	1	1	1	1	0	0	0	0	0	0	0	1	1	0	1	0	1	1	1	1	0.714286	1	0	0	0.75	0.8	0.592593	3	3	1	1	3
339	#NULL!	1	1	1	1	#NULL!	#NULL!	2	7	#NULL!	1	1	1	1	1	1	1	1	1	0	1	1	0	0	0	0	1	0	1	1	0	1	0	0	1	1	1	1	0.75	0.25	0.333333	0.75	0.6	0.666667	3	3	2	2	3
340	2	1	1	2	2	1	1	2	10	#NULL!	0	0	0	0	1	1	1	1	1	1	1	0	0	0	0	0	0	0	0	0	1	1	0	1	1	1	0	0.428571	1	0	0	0	1	0.444444	2	3	1	1	1
341	#NULL!	1	2	1	1	1	2	1	14	2	1	1	1	1	1	1	1	1	1	0	1	1	0	0	0	0	1	0	1	1	0	1	0	0	1	1	1	1	0.75	0.25	0.333333	0.75	0.6	0.666667	3	3	2	2	3
342	1	1	1	1	2	1	1	2	3	#NULL!	0	0	0	1	1	1	1	1	1	1	0	0	0	0	0	0	0	0	0	0	0	1	0	0	1	1	0	0.571429	0.75	0	0	0	0.6	0.37037	2	3	1	1	1
343	1	1	1	1	2	1	1	2	7	#NULL!	1	1	1	1	1	1	1	1	1	1	1	0	0	0	0	0	0	0	1	1	1	1	1	0	1	1	0	1	1	0	0	0.75	0.8	0.666667	3	3	1	1	3
344	1	1	1	1	2	1	1	2	10	#NULL!	1	0	0	1	#NULL!	0	1	1	1	0	0	0	0	0	0	0	1	0	1	1	1	1	0	1	1	1	1	0.428571	0.5	0	0.333333	0.75	1	0.518519	2	2	1	2	3
345	1	1	2	1	2	1	1	2	7	#NULL!	1	0	0	0	1	0	1	1	1	0	0	0	0	0	0	0	1	0	#NULL!	1	1	1	0	1	1	1	1	0.428571	0.5	0	0.333333	#NULL!	1	0.481481	2	2	1	2	#NULL!
346	#NULL!	1	1	2	2	#NULL!	1	2	6	#NULL!	0	0	0	1	1	1	1	1	0	1	1	0	0	0	0	0	0	0	0	0	1	1	0	0	1	1	1	0.571429	0.75	0	0	0.25	0.8	0.444444	2	3	1	1	1
347	#NULL!	1	2	1	2	1	1	2	5	#NULL!	1	1	1	1	1	1	1	1	1	0	1	1	0	0	0	0	1	0	1	1	0	1	1	0	1	1	1	1	0.75	0.25	0.333333	1	0.6	0.703704	3	3	2	2	3
348	1	2	1	1	1	1	1	2	30	#NULL!	0	0	0	1	1	1	1	1	0	0	0	0	0	0	0	0	0	0	0	0	0	0	0	1	0	0	0	0.571429	0.25	0	0	0	0.2	0.222222	2	1	1	1	1
349	1	2	1	1	2	1	2	2	9	#NULL!	1	1	0	0	#NULL!	1	1	0	0	0	1	0	1	#NULL!	0	0	1	0	0	0	1	1	0	0	1	1	0	0.571429	0.25	0.25	0.333333	0	0.8	0.407407	2	1	2	2	1
350	1	2	1	2	2	1	2	2	18	#NULL!	1	1	0	1	1	1	1	1	0	0	0	0	0	0	0	0	0	0	1	1	0	1	0	1	0	1	1	0.857143	0.25	0	0	0.75	0.6	0.481481	3	1	1	1	3
351	2	2	1	1	2	1	1	2	16	#NULL!	0	0	0	0	1	0	1	0	1	0	0	0	0	0	0	0	1	0	0	0	0	1	0	0	1	1	0	0.285714	0.25	0	0.333333	0	0.6	0.259259	1	1	1	2	1
352	1	2	1	2	2	#NULL!	1	2	9	#NULL!	1	0	0	1	1	0	1	1	0	0	0	0	0	0	0	0	0	0	0	0	1	0	0	0	1	1	0	0.571429	0.25	0	0	0	0.6	0.296296	2	1	1	1	1
353	2	1	1	1	2	1	1	2	15	#NULL!	1	0	0	1	1	1	1	1	0	0	0	0	0	0	0	0	0	0	0	0	1	0	0	0	1	1	1	0.714286	0.25	0	0	0.25	0.6	0.37037	3	1	1	1	1
354	2	2	1	2	2	1	2	2	20	#NULL!	0	0	0	0	0	0	1	1	0	0	0	0	0	0	0	0	0	0	0	0	0	0	0	1	0	0	0	0.142857	0.25	0	0	0	0.2	0.111111	1	1	1	1	1
355	1	2	1	1	1	1	1	2	15	#NULL!	1	0	0	1	1	1	1	1	0	0	1	1	0	1	0	0	1	0	1	1	1	1	1	0	1	0	#NULL!	0.714286	0.5	0.5	0.333333	#NULL!	0.6	0.592593	3	2	3	2	#NULL!
356	1	1	1	1	1	1	1	2	15	#NULL!	1	1	1	1	1	1	1	1	0	0	1	0	0	0	0	0	0	0	1	1	0	1	0	1	0	1	0	1	0.5	0	0	0.5	0.6	0.518519	3	2	1	1	2
357	2	1	2	2	1	1	2	2	10	#NULL!	0	0	0	0	1	1	1	0	1	0	0	0	0	0	0	0	0	0	0	0	0	1	0	1	0	0	0	0.428571	0.25	0	0	0	0.4	0.222222	2	1	1	1	1
358	1	1	2	2	2	1	1	2	7	#NULL!	0	0	0	1	1	0	1	0	0	1	1	0	0	1	1	1	1	0	1	0	1	0	0	0	1	1	0	0.428571	0.5	0.5	0.666667	0.25	0.6	0.481481	2	2	3	3	1
359	2	1	1	2	2	1	1	2	7	#NULL!	0	1	0	0	1	0	1	0	1	0	0	0	0	0	0	0	1	0	0	0	0	1	0	1	0	0	1	0.428571	0.25	0	0.333333	0.25	0.4	0.296296	2	1	1	2	1
360	1	2	1	2	2	1	1	1	6	2	1	1	1	1	1	0	0	1	1	0	1	0	0	0	0	0	1	0	1	1	1	0	0	0	1	1	1	0.714286	0.75	0	0.333333	0.75	0.6	0.555556	3	3	1	2	3
361	2	1	1	2	1	1	1	2	#NULL!	#NULL!	1	1	0	0	1	0	1	1	0	1	1	0	0	0	0	0	0	0	0	1	1	0	0	0	1	1	0	0.571429	0.75	0	0	0.25	0.6	0.407407	2	3	1	1	1
362	1	#NULL!	2	1	2	1	1	2	15	#NULL!	1	0	1	1	1	1	0	1	1	0	0	0	0	0	0	0	0	0	1	1	0	0	0	0	1	1	0	0.714286	0.5	0	0	0.5	0.4	0.407407	3	2	1	1	2
363	2	1	1	2	2	1	1	2	10	#NULL!	1	1	0	1	1	1	1	1	0	0	0	0	0	0	0	0	0	0	0	0	0	0	0	0	1	1	0	0.857143	0.25	0	0	0	0.4	0.333333	3	1	1	1	1
364	2	1	2	2	1	1	2	2	5	#NULL!	1	1	1	1	1	1	1	1	1	1	1	0	0	1	0	0	1	1	1	0	0	0	0	0	1	1	0	1	1	0.25	0.666667	0.25	0.4	0.62963	3	3	2	3	1
365	2	1	2	1	2	1	1	2	2	#NULL!	0	1	0	0	1	1	1	1	0	0	0	0	0	1	0	0	0	0	0	0	0	1	0	1	0	1	1	0.571429	0.25	0.25	0	0.25	0.6	0.37037	2	1	2	1	1
366	1	1	2	2	2	1	1	2	10	#NULL!	0	1	0	0	1	0	1	0	1	0	0	0	0	0	0	0	1	0	1	1	0	0	0	1	0	0	1	0.428571	0.25	0	0.333333	0.75	0.2	0.333333	2	1	1	2	3
367	2	1	1	1	2	1	1	2	15	#NULL!	1	0	1	1	0	1	1	0	0	0	1	0	0	1	1	1	1	0	1	0	1	0	0	0	1	1	1	0.714286	0.25	0.5	0.666667	0.5	0.6	0.555556	3	1	3	3	2
368	2	2	1	2	2	1	1	2	25	#NULL!	0	1	0	0	1	0	1	1	0	0	0	0	0	0	0	0	0	0	0	0	#NULL!	1	0	1	1	1	1	0.428571	0.25	0	0	0.25	#NULL!	0.333333	2	1	1	1	1
369	2	2	1	2	2	1	1	2	30	#NULL!	1	0	1	1	1	1	1	1	0	0	0	0	0	0	0	0	1	0	0	0	1	1	0	0	1	1	0	0.857143	0.25	0	0.333333	0	0.8	0.444444	3	1	1	2	1
370	2	2	1	2	1	1	1	1	10	#NULL!	1	0	0	0	1	0	1	1	0	1	0	0	0	0	0	0	0	0	0	0	0	1	0	1	1	1	0	0.428571	0.5	0	0	0	0.8	0.333333	2	2	1	1	1
371	2	1	2	2	2	1	1	2	10	#NULL!	1	0	0	0	1	0	1	0	0	0	0	0	0	0	0	0	1	0	0	0	0	0	0	1	1	0	0	0.428571	0	0	0.333333	0	0.4	0.222222	2	1	1	2	1
372	1	1	2	1	2	1	2	2	30	#NULL!	1	0	0	1	1	0	0	1	0	1	0	0	0	0	0	0	1	0	1	0	1	1	0	0	0	0	0	0.428571	0.5	0	0.333333	0.25	0.4	0.333333	2	2	1	2	1
373	1	2	1	1	2	1	1	1	30	2	1	1	1	1	1	1	1	1	0	0	0	0	0	0	0	0	1	1	1	0	1	1	0	1	1	1	0	1	0.25	0	0.666667	0.25	1	0.592593	3	1	1	3	1
374	1	1	1	1	2	1	1	2	15	#NULL!	0	1	0	0	1	0	1	1	0	0	0	0	0	0	0	0	1	0	1	1	0	1	0	0	1	1	0	0.428571	0.25	0	0.333333	0.5	0.6	0.37037	2	1	1	2	2
375	1	2	2	2	2	1	1	2	14	#NULL!	0	1	0	0	1	0	1	1	0	0	0	0	0	0	0	0	1	0	0	0	0	1	0	0	1	1	0	0.428571	0.25	0	0.333333	0	0.6	0.296296	2	1	1	2	1
376	1	1	1	1	1	1	1	2	20	#NULL!	1	0	0	0	1	0	1	1	1	0	0	0	0	0	1	0	1	0	1	1	1	0	0	0	1	1	0	0.428571	0.5	0.25	0.333333	0.5	0.6	0.444444	2	2	2	2	2
377	1	1	2	1	2	1	1	2	14	#NULL!	0	1	0	0	1	0	1	1	#NULL!	0	0	0	0	0	0	0	0	0	0	0	0	0	0	0	1	1	0	0.428571	0.25	0	0	0	0.4	0.222222	2	1	1	1	1
378	1	2	1	1	2	1	2	1	30	2	0	1	0	0	1	0	1	1	0	0	0	0	0	0	0	0	1	0	0	0	0	0	0	0	1	1	0	0.428571	0.25	0	0.333333	0	0.4	0.259259	2	1	1	2	1
381	2	2	1	2	1	1	1	2	15	#NULL!	1	0	0	0	1	0	1	1	0	0	0	0	0	1	0	0	1	0	1	0	1	0	0	0	1	1	0	0.428571	0.25	0.25	0.333333	0.25	0.6	0.37037	2	1	2	2	1
382	2	1	1	1	2	1	2	2	25	#NULL!	1	1	0	1	1	1	1	1	0	1	1	0	0	0	0	0	1	0	1	1	1	1	1	1	1	1	0	0.857143	0.75	0	0.333333	0.75	1	0.666667	3	3	1	2	3
383	2	2	1	2	2	1	1	2	17	#NULL!	1	1	1	1	1	1	1	1	0	0	0	0	0	0	0	0	0	0	0	1	1	0	0	1	1	1	0	1	0.25	0	0	0.25	0.8	0.481481	3	1	1	1	1
384	2	2	1	2	1	1	1	2	20	#NULL!	1	0	0	1	1	1	1	1	0	0	1	0	0	0	1	0	1	0	0	0	0	1	0	1	1	1	1	0.714286	0.5	0.25	0.333333	0.25	0.8	0.518519	3	2	2	2	1
385	1	1	2	1	2	1	2	2	30	#NULL!	1	1	1	1	1	1	1	1	0	0	1	0	0	0	1	1	1	0	1	1	1	1	1	0	1	1	1	1	0.5	0.25	0.666667	1	0.8	0.740741	3	2	2	3	3
386	2	1	2	1	2	1	1	2	14	#NULL!	0	1	0	0	1	0	1	1	0	0	0	0	0	0	0	0	1	0	1	1	1	1	0	0	0	0	0	0.428571	0.25	0	0.333333	0.5	0.4	0.333333	2	1	1	2	2
387	1	2	1	2	2	2	2	2	20	#NULL!	0	1	1	1	1	1	1	1	0	0	0	0	0	0	1	0	0	0	0	0	1	1	0	0	1	1	1	0.857143	0.25	0.25	0	0.25	0.8	0.481481	3	1	2	1	1
388	1	1	2	2	2	1	1	2	8	#NULL!	0	1	0	0	1	0	1	1	0	0	1	0	0	0	0	0	0	0	1	1	1	1	0	0	1	0	0	0.428571	0.5	0	0	0.5	0.6	0.37037	2	2	1	1	2
389	1	2	2	2	2	1	1	2	15	#NULL!	1	0	1	1	1	1	1	1	1	1	0	0	0	0	0	0	1	0	1	1	0	1	0	0	1	1	1	0.857143	0.75	0	0.333333	0.75	0.6	0.592593	3	3	1	2	3
390	1	2	1	1	2	1	1	2	21	#NULL!	1	1	1	1	1	1	1	1	0	0	1	0	0	0	0	0	1	0	0	1	1	1	1	1	1	1	1	1	0.5	0	0.333333	0.75	1	0.666667	3	2	1	2	3
391	1	1	2	2	1	1	1	2	20	#NULL!	1	0	1	1	1	1	1	1	0	0	1	0	0	0	1	0	1	0	1	1	1	1	0	0	1	1	1	0.857143	0.5	0.25	0.333333	0.75	0.8	0.62963	3	2	2	2	3
392	2	2	2	2	1	1	1	2	15	#NULL!	1	0	0	1	1	1	1	1	1	1	0	0	0	0	0	0	1	0	1	1	1	1	0	0	1	1	1	0.714286	0.75	0	0.333333	0.75	0.8	0.592593	3	3	1	2	3
393	1	2	1	1	2	1	1	1	30	2	0	1	0	0	1	0	1	1	0	0	0	0	0	0	0	0	0	0	0	0	1	1	0	0	1	1	1	0.428571	0.25	0	0	0.25	0.8	0.333333	2	1	1	1	1
394	1	2	1	1	2	1	2	1	20	2	1	0	0	0	1	1	1	1	0	0	1	0	0	0	1	0	0	0	0	0	0	1	0	0	1	1	1	0.571429	0.5	0.25	0	0.25	0.6	0.407407	2	2	2	1	1
395	1	1	1	1	2	1	2	2	#NULL!	#NULL!	0	1	1	0	1	0	1	0	0	0	0	0	0	0	0	0	1	0	1	0	1	1	0	0	1	1	1	0.571429	0	0	0.333333	0.5	0.8	0.407407	2	1	1	2	2
396	1	1	1	1	1	1	1	2	#NULL!	#NULL!	0	1	1	0	1	0	1	0	0	0	1	0	0	0	0	0	0	1	1	0	0	1	0	0	1	1	1	0.571429	0.25	0	0.333333	0.5	0.6	0.407407	2	1	1	2	2
397	1	1	2	2	1	1	1	2	#NULL!	#NULL!	0	1	1	0	1	0	1	0	0	0	1	0	0	0	0	0	1	0	1	1	0	1	0	0	0	1	1	0.571429	0.25	0	0.333333	0.75	0.4	0.407407	2	1	1	2	3
398	1	2	1	1	2	1	1	2	#NULL!	#NULL!	0	1	0	0	1	0	1	1	0	0	0	0	0	0	0	0	0	0	0	0	0	0	0	0	1	1	0	0.428571	0.25	0	0	0	0.4	0.222222	2	1	1	1	1
399	1	1	2	2	1	1	1	2	35	#NULL!	0	1	0	1	1	0	1	0	0	0	1	0	0	0	0	0	1	0	1	1	0	0	0	0	1	1	0	0.571429	0.25	0	0.333333	0.5	0.4	0.37037	2	1	1	2	2
400	1	1	1	1	2	1	1	2	35	#NULL!	1	1	1	1	1	0	1	1	0	0	0	0	0	0	0	0	1	0	0	0	1	1	0	0	1	1	1	0.857143	0.25	0	0.333333	0.25	0.8	0.481481	3	1	1	2	1
401	1	1	2	2	1	1	1	2	30	#NULL!	0	0	1	1	1	1	0	1	0	1	1	1	0	0	0	0	0	0	1	1	1	0	0	0	1	1	1	0.571429	0.75	0.25	0	0.75	0.6	0.518519	2	3	2	1	3
402	1	1	2	1	1	1	2	2	27	#NULL!	1	1	0	0	1	0	1	1	0	1	1	1	0	0	0	0	1	1	1	0	0	1	0	0	1	1	0	0.571429	0.75	0.25	0.666667	0.25	0.6	0.518519	2	3	2	3	1
403	1	1	1	1	2	1	1	2	30	#NULL!	1	1	0	0	0	0	1	1	0	0	0	1	0	0	0	0	1	1	1	0	1	0	0	1	0	0	1	0.428571	0.25	0.25	0.666667	0.5	0.4	0.407407	2	1	2	3	2
404	1	#NULL!	1	1	1	1	1	2	15	#NULL!	0	0	0	0	1	0	1	1	0	0	0	0	0	0	0	0	1	0	1	1	1	1	0	1	1	1	1	0.285714	0.25	0	0.333333	0.75	1	0.444444	1	1	1	2	3
405	1	1	2	2	2	1	2	2	#NULL!	#NULL!	0	0	1	0	1	0	1	0	0	1	0	0	0	0	0	0	0	1	1	0	1	0	1	0	1	1	1	0.428571	0.25	0	0.333333	0.75	0.6	0.407407	2	1	1	2	3
406	1	1	1	1	2	1	2	2	60	#NULL!	1	0	1	0	1	0	1	1	0	0	0	0	0	0	1	1	1	0	0	0	1	1	0	0	1	0	0	0.571429	0.25	0.25	0.666667	0	0.6	0.407407	2	1	2	3	1
408	1	1	2	1	2	1	1	2	1	#NULL!	1	1	1	1	1	0	1	1	0	0	0	0	1	0	0	0	0	0	1	0	0	1	0	1	1	1	0	0.857143	0.25	0.25	0	0.25	0.8	0.481481	3	1	2	1	1
409	1	2	1	1	2	1	2	2	48	#NULL!	1	0	1	1	1	1	1	1	1	0	1	0	1	0	0	0	1	1	1	0	1	0	0	0	1	1	0	0.857143	0.75	0.25	0.666667	0.25	0.6	0.592593	3	3	2	3	1
410	1	1	2	2	1	1	1	2	4	#NULL!	1	1	1	0	0	1	1	1	0	0	0	0	0	1	1	0	1	1	0	0	1	1	0	0	0	0	0	0.714286	0.25	0.5	0.666667	0	0.4	0.444444	3	1	3	3	1
411	1	2	1	2	2	1	2	2	10	#NULL!	1	1	1	1	1	1	1	1	1	1	1	1	0	1	0	0	0	1	0	0	1	0	0	0	1	1	1	1	1	0.5	0.333333	0.25	0.6	0.666667	3	3	3	2	1
412	1	1	1	1	2	1	1	2	2	#NULL!	1	1	0	0	1	1	1	1	1	1	1	0	0	0	0	0	0	1	0	0	1	1	0	1	0	0	1	0.714286	1	0	0.333333	0.25	0.6	0.518519	3	3	1	2	1
413	1	1	1	1	2	1	1	2	7	#NULL!	1	1	1	1	1	1	1	1	1	1	1	0	0	0	0	0	1	0	1	1	1	1	1	0	1	1	0	1	1	0	0.333333	0.75	0.8	0.703704	3	3	1	2	3
414	1	1	2	2	2	1	1	2	#NULL!	#NULL!	1	0	0	1	1	0	0	1	0	0	1	0	0	0	0	0	1	0	1	1	1	0	0	0	1	0	0	0.428571	0.5	0	0.333333	0.5	0.4	0.37037	2	2	1	2	2
415	1	1	2	1	2	1	1	2	15	#NULL!	1	0	1	1	1	1	1	1	1	0	1	0	0	0	0	0	1	0	1	1	0	1	0	0	0	0	0	0.857143	0.75	0	0.333333	0.5	0.2	0.481481	3	3	1	2	2
416	1	1	2	1	2	1	2	2	15	#NULL!	0	1	0	0	1	0	1	1	0	0	0	0	0	0	0	0	1	0	0	0	1	1	0	1	0	0	1	0.428571	0.25	0	0.333333	0.25	0.6	0.333333	2	1	1	2	1
417	2	2	1	2	2	1	1	2	21	#NULL!	1	0	0	1	1	1	1	1	0	0	1	0	0	0	0	0	1	1	1	0	1	1	0	1	0	0	1	0.714286	0.5	0	0.666667	0.5	0.6	0.518519	3	2	1	3	2
418	2	1	1	2	2	1	1	2	3	#NULL!	1	1	1	1	1	1	1	1	0	0	0	0	1	1	0	0	1	0	0	0	1	1	0	0	0	0	1	1	0.25	0.5	0.333333	0.25	0.4	0.518519	3	1	3	2	1
419	2	1	1	2	1	1	1	2	15	#NULL!	0	1	1	1	1	0	1	0	0	0	0	0	0	0	0	0	1	0	1	0	1	0	0	0	0	0	0	0.714286	0	0	0.333333	0.25	0.2	0.296296	3	1	1	2	1
420	2	2	1	2	2	1	1	2	15	#NULL!	0	1	1	1	1	1	0	1	0	0	0	1	0	0	0	0	1	0	1	1	1	0	0	0	0	0	1	0.714286	0.25	0.25	0.333333	0.75	0.2	0.444444	3	1	2	2	3
421	2	2	1	2	1	1	1	2	16	#NULL!	1	0	0	1	1	0	1	1	0	0	1	0	0	0	0	0	1	1	1	0	0	1	0	1	1	0	1	0.571429	0.5	0	0.666667	0.5	0.6	0.481481	2	2	1	3	2
422	1	1	1	1	2	1	1	2	15	#NULL!	0	1	1	0	0	0	1	#NULL!	1	0	0	0	0	0	0	0	0	0	0	0	1	1	0	0	1	1	1	0.428571	0.25	0	0	0.25	0.8	0.333333	2	1	1	1	1
423	2	1	1	2	1	1	2	2	20	#NULL!	1	1	0	0	0	0	1	1	0	0	1	1	0	0	0	0	1	1	1	0	0	1	0	1	1	1	1	0.428571	0.5	0.25	0.666667	0.5	0.8	0.518519	2	2	2	3	2
424	2	2	1	1	1	1	2	2	21	#NULL!	1	1	0	0	0	0	1	1	0	0	1	1	0	0	0	0	1	1	1	0	0	1	0	1	1	1	1	0.428571	0.5	0.25	0.666667	0.5	0.8	0.518519	2	2	2	3	2
425	2	2	1	2	1	1	2	2	14	#NULL!	1	0	0	1	1	0	1	1	0	0	1	0	0	0	0	0	1	1	1	0	0	1	0	1	1	0	1	0.571429	0.5	0	0.666667	0.5	0.6	0.481481	2	2	1	3	2
426	2	1	1	1	2	1	1	2	35	#NULL!	1	1	1	1	1	1	1	1	1	1	1	0	0	0	0	0	1	0	0	1	1	1	1	0	1	1	1	1	1	0	0.333333	0.75	0.8	0.703704	3	3	1	2	3
427	1	1	1	1	2	1	1	2	35	#NULL!	0	1	1	0	1	1	1	1	1	1	1	0	0	0	1	0	1	0	1	0	0	0	0	0	1	1	1	0.714286	1	0.25	0.333333	0.5	0.4	0.555556	3	3	2	2	2
428	1	1	2	1	2	1	1	2	40	#NULL!	0	1	1	0	0	0	1	1	0	0	0	0	0	0	0	0	1	0	1	1	0	0	0	1	0	0	1	0.428571	0.25	0	0.333333	0.75	0.2	0.333333	2	1	1	2	3
429	2	1	1	2	1	1	1	2	40	#NULL!	0	1	1	0	1	1	1	1	0	0	0	0	1	0	0	0	1	0	0	0	1	1	0	0	1	1	1	0.714286	0.25	0.25	0.333333	0.25	0.8	0.481481	3	1	2	2	1
430	1	1	1	2	2	1	1	2	30	#NULL!	0	1	0	0	1	0	1	1	1	0	1	0	0	0	0	0	1	1	1	0	0	1	0	0	1	1	1	0.428571	0.75	0	0.666667	0.5	0.6	0.481481	2	3	1	3	2
431	2	1	1	1	2	1	1	2	40	#NULL!	1	1	1	1	1	0	1	1	1	1	1	0	0	0	0	0	0	0	0	0	1	1	0	0	1	1	1	0.857143	1	0	0	0.25	0.8	0.555556	3	3	1	1	1
432	1	1	1	1	2	1	2	2	14	#NULL!	1	0	0	1	0	1	1	1	0	0	0	0	0	0	0	0	0	0	0	0	1	1	0	0	0	0	0	0.571429	0.25	0	0	0	0.4	0.259259	2	1	1	1	1
433	1	2	1	1	2	1	2	2	23	#NULL!	1	1	1	0	1	0	1	1	0	0	0	0	1	0	0	0	1	1	1	0	1	1	0	1	1	0	1	0.714286	0.25	0.25	0.666667	0.5	0.8	0.555556	3	1	2	3	2
434	1	1	1	2	2	1	1	2	4	#NULL!	0	1	1	0	0	0	1	1	0	0	0	0	0	0	0	0	1	0	0	0	0	0	0	0	1	1	0	0.428571	0.25	0	0.333333	0	0.4	0.259259	2	1	1	2	1
435	1	2	1	2	1	1	2	1	75	1	1	0	0	0	0	0	1	1	0	0	0	0	0	0	0	0	0	0	0	0	1	0	0	0	0	0	0	0.285714	0.25	0	0	0	0.2	0.148148	1	1	1	1	1
436	2	2	1	2	1	1	1	2	35	#NULL!	1	1	1	0	1	1	1	1	0	1	1	0	0	0	0	0	1	0	1	0	1	1	0	1	1	1	1	0.857143	0.75	0	0.333333	0.5	1	0.62963	3	3	1	2	2
437	2	1	1	2	1	1	2	2	30	#NULL!	0	1	1	1	1	1	1	1	1	1	1	0	0	0	0	0	1	1	1	1	1	1	1	0	1	1	1	0.857143	1	0	0.666667	1	0.8	0.740741	3	3	1	3	3
438	1	2	1	1	2	1	1	2	30	#NULL!	0	1	1	0	0	0	1	1	0	0	0	0	0	0	0	0	1	0	0	0	0	0	0	0	1	1	0	0.428571	0.25	0	0.333333	0	0.4	0.259259	2	1	1	2	1
439	2	1	1	2	2	1	2	1	20	1	1	0	0	1	0	0	1	0	0	1	0	0	0	0	0	1	0	0	1	0	0	1	0	0	0	1	0	0.428571	0.25	0	0.333333	0.25	0.4	0.296296	2	1	1	2	1
440	1	2	1	1	1	1	1	2	10	#NULL!	0	1	1	0	0	0	1	1	0	0	1	1	0	0	0	0	1	0	0	1	0	1	1	0	1	1	0	0.428571	0.5	0.25	0.333333	0.5	0.6	0.444444	2	2	2	2	2
441	2	1	1	2	1	1	2	2	90	#NULL!	1	1	1	0	1	0	1	1	0	0	0	0	1	0	0	0	1	1	1	0	1	1	1	1	1	1	1	0.714286	0.25	0.25	0.666667	0.75	1	0.62963	3	1	2	3	3
442	2	2	1	2	2	1	2	2	21	#NULL!	1	0	0	0	1	0	1	0	0	0	0	0	0	0	0	0	0	0	1	0	1	0	0	0	1	0	0	0.428571	0	0	0	0.25	0.4	0.222222	2	1	1	1	1
443	2	2	1	2	1	1	1	1	15	#NULL!	1	1	1	1	1	0	1	1	1	1	1	0	0	0	0	0	1	1	1	0	1	1	0	1	1	1	1	0.857143	1	0	0.666667	0.5	1	0.703704	3	3	1	3	2
444	2	1	1	2	1	1	2	2	24	#NULL!	1	1	1	1	1	0	1	1	0	1	1	0	0	0	0	0	1	0	1	0	1	1	1	1	1	1	1	0.857143	0.75	0	0.333333	0.75	1	0.666667	3	3	1	2	3
445	1	1	1	2	1	1	1	2	12	#NULL!	0	1	0	0	1	0	1	1	0	0	1	0	0	0	0	0	0	0	1	1	0	1	0	0	1	1	0	0.428571	0.5	0	0	0.5	0.6	0.37037	2	2	1	1	2
446	1	2	1	1	2	1	1	2	18	#NULL!	0	1	1	1	1	0	1	1	0	0	0	0	0	0	0	0	0	0	0	0	0	0	0	1	0	0	0	0.714286	0.25	0	0	0	0.2	0.259259	3	1	1	1	1
447	2	1	1	2	2	1	1	2	25	#NULL!	1	0	1	1	1	1	1	1	0	1	1	0	0	0	0	0	0	0	1	0	1	1	0	0	1	1	0	0.857143	0.75	0	0	0.25	0.8	0.518519	3	3	1	1	1
448	2	2	1	2	1	1	1	2	60	#NULL!	1	0	1	1	1	1	1	1	0	1	1	0	0	0	0	0	0	1	1	0	1	1	0	1	1	1	0	0.857143	0.75	0	0.333333	0.25	1	0.592593	3	3	1	2	1
449	1	1	1	2	2	1	1	2	21	#NULL!	1	1	1	1	1	1	1	1	0	0	0	0	0	0	0	0	1	0	1	0	1	1	1	1	1	1	1	1	0.25	0	0.333333	0.75	1	0.62963	3	1	1	2	3
451	2	2	1	2	2	1	1	2	16	#NULL!	1	0	0	0	1	0	1	1	0	0	0	0	0	0	0	0	0	0	0	0	1	1	0	1	1	1	0	0.428571	0.25	0	0	0	1	0.333333	2	1	1	1	1
452	1	1	1	2	2	1	1	2	8	#NULL!	1	0	0	1	1	0	0	1	0	0	1	0	0	0	0	0	0	0	0	0	1	1	0	1	1	1	0	0.428571	0.5	0	0	0	1	0.37037	2	2	1	1	1
453	1	2	1	2	2	1	2	1	14	2	1	0	0	0	1	0	1	1	0	1	1	0	0	0	0	0	0	0	1	0	1	1	0	1	1	1	1	0.428571	0.75	0	0	0.5	1	0.481481	2	3	1	1	2
454	1	2	1	1	2	1	1	2	12	#NULL!	0	1	1	0	0	0	1	1	0	0	0	0	0	0	0	0	0	0	1	1	0	1	0	0	1	1	0	0.428571	0.25	0	0	0.5	0.6	0.333333	2	1	1	1	2
456	2	2	1	2	2	1	2	2	24	#NULL!	1	0	0	0	0	0	1	0	0	0	0	0	0	0	0	0	0	0	1	0	1	1	0	1	1	1	0	0.285714	0	0	0	0.25	1	0.296296	1	1	1	1	1
457	2	1	2	2	2	1	2	2	28	#NULL!	0	1	1	0	0	0	1	1	0	0	0	0	0	0	0	0	0	0	0	0	0	0	0	0	1	1	0	0.428571	0.25	0	0	0	0.4	0.222222	2	1	1	1	1
458	1	2	1	1	2	#NULL!	2	1	20	2	0	1	0	0	1	0	1	1	0	0	0	0	0	0	0	0	0	0	0	0	1	1	0	0	1	0	0	0.428571	0.25	0	0	0	0.6	0.259259	2	1	1	1	1
459	2	2	1	1	2	1	1	2	14	#NULL!	1	0	0	0	1	0	1	1	0	1	1	0	0	0	0	0	0	0	0	0	1	1	0	1	1	1	0	0.428571	0.75	0	0	0	1	0.407407	2	3	1	1	1
460	2	1	1	1	2	1	1	2	18	#NULL!	1	1	1	0	1	0	1	1	0	1	1	0	0	1	0	0	1	0	1	0	1	1	0	0	1	1	0	0.714286	0.75	0.25	0.333333	0.25	0.8	0.555556	3	3	2	2	1
461	2	2	1	2	2	1	1	2	120	#NULL!	1	0	0	1	1	1	1	1	0	0	0	0	0	0	0	0	0	0	1	0	1	1	0	1	1	1	0	0.714286	0.25	0	0	0.25	1	0.444444	3	1	1	1	1
462	2	2	1	2	1	1	1	2	90	#NULL!	1	1	1	0	1	1	1	1	0	1	1	0	0	0	0	0	1	0	1	0	1	1	1	1	1	1	1	0.857143	0.75	0	0.333333	0.75	1	0.666667	3	3	1	2	3
463	1	1	1	1	1	1	2	2	16	#NULL!	0	1	0	0	1	0	1	1	0	1	0	0	0	0	0	0	0	0	0	0	1	1	0	1	1	1	1	0.428571	0.5	0	0	0.25	1	0.407407	2	2	1	1	1
464	2	1	2	1	2	1	2	2	32	#NULL!	1	0	0	1	1	1	1	1	0	0	0	0	0	0	0	0	1	0	0	0	1	1	0	1	1	1	0	0.714286	0.25	0	0.333333	0	1	0.444444	3	1	1	2	1
465	2	2	1	1	1	1	2	2	30	#NULL!	1	1	1	1	1	1	1	1	0	0	1	1	0	0	0	0	1	0	0	0	1	1	0	1	1	1	1	1	0.5	0.25	0.333333	0.25	1	0.62963	3	2	2	2	1
466	1	2	1	1	1	1	1	2	17	#NULL!	1	0	0	1	1	1	1	1	0	1	1	0	0	0	0	0	0	0	0	0	1	1	0	0	0	0	0	0.714286	0.75	0	0	0	0.4	0.37037	3	3	1	1	1
467	1	2	1	2	1	1	1	2	15	#NULL!	1	0	1	1	1	1	1	1	0	1	1	0	0	0	0	0	1	0	0	0	1	1	0	1	1	1	1	0.857143	0.75	0	0.333333	0.25	1	0.592593	3	3	1	2	1
468	1	2	1	1	2	1	2	1	12	2	1	0	0	1	1	1	1	1	0	0	1	0	0	0	0	0	1	0	1	0	1	1	0	0	0	0	0	0.714286	0.5	0	0.333333	0.25	0.4	0.407407	3	2	1	2	1
469	#NULL!	2	1	2	1	1	1	#NULL!	10	2	1	0	1	1	1	1	1	1	0	1	1	0	0	0	0	0	1	0	0	0	1	1	0	1	1	1	1	0.857143	0.75	0	0.333333	0.25	1	0.592593	3	3	1	2	1
470	2	2	1	2	2	1	1	2	26	#NULL!	1	1	1	0	1	0	1	1	0	0	1	0	0	0	0	0	0	1	1	0	1	1	1	0	1	1	1	0.714286	0.5	0	0.333333	0.75	0.8	0.555556	3	2	1	2	3
471	#NULL!	1	2	1	2	1	2	2	15	#NULL!	1	0	0	1	1	1	1	1	0	0	1	0	0	0	0	0	1	0	0	0	1	1	0	1	1	1	0	0.714286	0.5	0	0.333333	0	1	0.481481	3	2	1	2	1
472	1	1	1	1	2	1	2	2	13	#NULL!	1	0	0	0	1	0	1	1	0	0	0	0	0	0	0	0	0	0	1	0	1	1	0	1	1	1	0	0.428571	0.25	0	0	0.25	1	0.37037	2	1	1	1	1
473	2	2	1	2	1	1	1	2	21	#NULL!	1	0	0	1	1	1	1	1	0	0	1	0	0	0	0	0	1	0	0	0	1	1	0	1	1	1	1	0.714286	0.5	0	0.333333	0.25	1	0.518519	3	2	1	2	1
474	1	2	1	1	1	1	2	2	8	#NULL!	1	0	0	1	1	0	1	1	0	0	1	0	0	0	0	0	1	0	0	0	1	1	0	1	1	1	1	0.571429	0.5	0	0.333333	0.25	1	0.481481	2	2	1	2	1
475	1	2	1	2	2	1	2	2	20	#NULL!	1	0	0	0	1	0	1	0	0	0	0	0	0	0	0	0	0	0	0	0	1	0	0	1	1	1	0	0.428571	0	0	0	0	0.8	0.259259	2	1	1	1	1
476	2	1	1	2	2	1	1	#NULL!	25	#NULL!	1	1	1	0	1	0	1	0	0	1	1	0	0	0	0	0	0	0	0	0	1	1	1	1	1	1	0	0.714286	0.5	0	0	0.25	1	0.481481	3	2	1	1	1
477	2	1	1	2	2	1	1	2	50	#NULL!	1	0	1	0	1	1	1	1	1	1	1	0	0	1	0	0	1	0	1	0	1	1	0	0	1	1	0	0.714286	1	0.25	0.333333	0.25	0.8	0.592593	3	3	2	2	1
478	1	2	1	2	2	1	1	2	13	#NULL!	1	0	0	0	1	1	1	1	0	1	1	0	0	0	0	0	1	0	0	0	1	1	0	1	1	1	1	0.571429	0.75	0	0.333333	0.25	1	0.518519	2	3	1	2	1
479	2	2	1	2	2	1	2	2	18	#NULL!	1	1	1	1	1	1	1	1	0	0	1	1	0	1	0	0	1	1	1	0	1	1	1	1	1	1	1	1	0.5	0.5	0.666667	0.75	1	0.777778	3	2	3	3	3
480	1	2	1	1	2	1	1	2	16	#NULL!	0	1	0	0	0	0	1	1	0	0	0	0	0	0	0	0	1	0	1	1	0	1	0	0	1	1	0	0.285714	0.25	0	0.333333	0.5	0.6	0.333333	1	1	1	2	2
481	2	1	1	2	2	1	2	2	15	#NULL!	1	1	1	0	1	0	1	1	0	0	1	0	0	1	0	0	1	0	0	0	1	1	1	0	1	1	0	0.714286	0.5	0.25	0.333333	0.25	0.8	0.518519	3	2	2	2	1
482	1	1	1	1	#NULL!	1	1	2	12	#NULL!	1	0	0	0	0	0	0	1	0	1	0	0	0	0	0	0	0	0	1	1	0	1	0	0	1	1	0	0.142857	0.5	0	0	0.5	0.6	0.296296	1	2	1	1	2
483	2	2	1	2	2	1	1	2	10	#NULL!	1	0	0	0	0	0	0	0	0	0	0	0	0	0	0	0	1	0	1	1	0	1	0	0	1	1	0	0.142857	0	0	0.333333	0.5	0.6	0.259259	1	1	1	2	2
484	1	1	1	1	1	1	2	2	45	#NULL!	0	1	0	0	0	0	1	1	0	0	0	0	0	0	0	0	0	0	1	1	0	1	0	0	1	1	0	0.285714	0.25	0	0	0.5	0.6	0.296296	1	1	1	1	2
485	2	1	1	2	1	1	1	2	60	#NULL!	1	1	1	1	1	1	1	1	0	0	0	0	0	0	0	0	1	0	0	0	1	1	1	0	1	1	1	1	0.25	0	0.333333	0.5	0.8	0.555556	3	1	1	2	2
486	2	2	1	2	2	1	1	2	24	#NULL!	1	0	0	0	1	1	1	1	0	0	0	0	0	0	0	0	0	0	1	0	1	1	0	0	1	1	0	0.571429	0.25	0	0	0.25	0.8	0.37037	2	1	1	1	1
488	2	1	1	2	1	1	2	2	60	#NULL!	1	1	1	1	1	1	1	1	1	0	1	1	0	0	0	0	1	0	1	0	1	1	0	1	1	1	1	1	0.75	0.25	0.333333	0.5	1	0.703704	3	3	2	2	2
489	2	1	2	1	1	1	2	2	20	#NULL!	1	1	0	1	1	1	1	1	0	0	0	0	0	0	0	0	0	0	0	0	1	1	0	1	1	1	1	0.857143	0.25	0	0	0.25	1	0.481481	3	1	1	1	1
491	1	2	1	2	2	1	1	2	12	#NULL!	0	1	0	0	1	0	1	0	1	1	0	0	0	0	0	0	1	0	1	1	0	0	0	0	1	1	0	0.428571	0.5	0	0.333333	0.5	0.4	0.37037	2	2	1	2	2
492	1	1	1	2	2	1	2	1	10	1	0	1	0	0	1	0	1	0	1	1	0	0	0	0	0	0	1	0	1	1	0	0	0	0	1	1	0	0.428571	0.5	0	0.333333	0.5	0.4	0.37037	2	2	1	2	2
493	2	1	1	2	2	1	2	2	40	#NULL!	1	0	1	0	1	0	1	1	0	0	0	0	0	0	0	0	1	0	0	0	1	1	0	1	1	1	0	0.571429	0.25	0	0.333333	0	1	0.407407	2	1	1	2	1
494	2	1	2	1	2	1	2	2	25	#NULL!	1	0	1	1	1	1	1	1	1	1	1	0	0	0	1	0	1	0	1	0	1	1	0	0	1	1	0	0.857143	1	0.25	0.333333	0.25	0.8	0.62963	3	3	2	2	1
495	1	1	1	1	2	1	1	2	21	#NULL!	0	1	0	0	0	0	1	1	0	0	0	0	0	0	1	0	0	0	0	0	1	1	0	0	1	1	1	0.285714	0.25	0.25	0	0.25	0.8	0.333333	1	1	2	1	1
496	1	1	2	1	2	1	2	2	15	#NULL!	1	1	1	1	1	1	1	1	0	1	1	1	0	0	0	0	1	0	1	1	1	1	0	0	1	1	1	1	0.75	0.25	0.333333	0.75	0.8	0.703704	3	3	2	2	3
497	2	2	1	2	1	1	1	2	30	#NULL!	1	1	0	1	1	1	1	1	1	1	0	0	0	0	0	0	1	0	1	1	1	1	1	1	1	1	1	0.857143	0.75	0	0.333333	1	1	0.703704	3	3	1	2	3
498	1	1	1	1	2	1	1	2	20	#NULL!	0	1	0	0	1	0	1	0	0	0	0	0	0	0	0	0	0	1	0	0	0	1	0	0	1	1	0	0.428571	0	0	0.333333	0	0.6	0.259259	2	1	1	2	1
499	1	1	1	1	2	1	2	#NULL!	21	2	1	0	1	0	1	1	1	1	0	0	1	0	0	0	1	0	0	0	1	1	1	1	0	0	1	1	1	0.714286	0.5	0.25	0	0.75	0.8	0.555556	3	2	2	1	3
500	1	2	1	1	2	2	2	2	14	#NULL!	1	1	0	0	1	0	1	1	0	1	1	0	0	0	1	0	1	0	0	1	1	0	0	0	1	0	1	0.571429	0.75	0.25	0.333333	0.5	0.4	0.481481	2	3	2	2	2
501	1	2	1	1	2	2	2	1	30	2	1	1	1	0	1	1	1	1	0	1	1	0	0	0	1	0	1	0	1	1	1	1	1	0	1	0	0	0.857143	0.75	0.25	0.333333	0.75	0.6	0.62963	3	3	2	2	3
502	1	1	2	1	1	2	2	2	20	#NULL!	1	0	0	1	1	0	1	1	0	1	1	0	0	0	1	0	1	0	1	1	1	1	0	1	1	1	1	0.571429	0.75	0.25	0.333333	0.75	1	0.62963	2	3	2	2	3
503	1	2	1	1	2	1	1	1	30	2	#NULL!	0	0	1	1	1	1	1	1	0	1	0	0	0	0	0	1	0	0	0	1	1	0	0	1	1	1	0.571429	0.75	0	0.333333	0.25	0.8	0.481481	2	3	1	2	1
504	2	2	1	2	2	1	2	2	20	#NULL!	1	0	1	1	1	1	1	1	1	0	1	0	0	0	1	0	1	0	1	1	1	1	1	0	1	1	0	0.857143	0.75	0.25	0.333333	0.75	0.8	0.666667	3	3	2	2	3
505	1	1	2	1	2	1	2	2	15	#NULL!	1	1	1	1	1	1	1	1	1	0	1	0	0	0	1	0	1	0	1	1	1	1	1	0	1	1	1	1	0.75	0.25	0.333333	1	0.8	0.740741	3	3	2	2	3
506	2	1	2	1	1	1	2	2	20	#NULL!	1	0	1	0	1	1	1	1	0	1	0	0	0	0	0	0	1	0	1	1	1	1	0	0	1	1	1	0.714286	0.5	0	0.333333	0.75	0.8	0.555556	3	2	1	2	3
507	2	1	2	1	2	1	1	2	10	#NULL!	1	1	1	1	1	1	1	1	1	1	1	0	0	0	0	0	0	0	0	0	1	0	0	0	1	1	0	1	1	0	0	0	0.6	0.518519	3	3	1	1	1
508	1	2	1	1	2	1	1	1	14	#NULL!	1	0	0	1	1	0	1	1	1	1	0	0	0	0	0	0	1	0	0	0	1	0	0	0	1	1	0	0.571429	0.75	0	0.333333	0	0.6	0.407407	2	3	1	2	1
509	1	1	2	1	2	1	1	2	10	#NULL!	0	0	0	0	0	0	1	1	0	0	0	0	0	0	1	0	0	0	1	1	0	1	0	1	0	0	1	0.142857	0.25	0.25	0	0.75	0.4	0.296296	1	1	2	1	3
510	2	2	1	2	2	1	2	2	20	#NULL!	1	1	0	1	1	0	1	1	0	0	1	1	1	0	0	0	1	0	0	1	1	1	0	0	1	0	0	0.714286	0.5	0.5	0.333333	0.25	0.6	0.518519	3	2	3	2	1
511	2	2	1	2	2	1	1	2	10	#NULL!	1	1	0	0	0	1	1	1	0	0	0	0	0	0	0	0	0	1	0	0	0	0	0	0	1	1	0	0.571429	0.25	0	0.333333	0	0.4	0.296296	2	1	1	2	1
512	2	1	1	1	2	1	2	1	14	#NULL!	1	1	0	0	0	0	0	0	0	0	1	0	0	0	0	0	1	0	0	0	1	0	0	1	0	0	0	0.285714	0.25	0	0.333333	0	0.4	0.222222	1	1	1	2	1
513	2	1	2	1	2	1	2	2	20	#NULL!	1	1	0	0	0	0	0	0	0	0	1	0	0	0	0	0	0	0	0	0	1	1	0	1	0	0	1	0.285714	0.25	0	0	0.25	0.6	0.259259	1	1	1	1	1
515	1	1	2	1	2	1	1	2	15	#NULL!	1	0	0	0	0	1	1	1	1	1	0	0	0	0	0	0	0	0	0	0	1	1	0	0	1	1	1	0.428571	0.75	0	0	0.25	0.8	0.407407	2	3	1	1	1
516	1	1	2	2	1	1	1	2	20	#NULL!	1	0	0	0	1	1	1	1	1	1	0	0	0	0	0	0	1	0	1	1	1	1	0	0	1	0	1	0.571429	0.75	0	0.333333	0.75	0.6	0.518519	2	3	1	2	3
517	1	1	2	1	2	1	1	2	20	#NULL!	1	0	0	1	1	0	1	1	0	0	1	0	1	1	1	1	0	1	1	1	1	0	0	0	1	1	0	0.571429	0.5	0.75	0.666667	0.5	0.6	0.592593	2	2	3	3	2
518	1	2	1	1	2	1	1	2	15	#NULL!	0	0	0	0	0	1	1	1	0	1	1	0	0	0	1	0	1	0	1	0	0	1	0	0	1	0	0	0.285714	0.75	0.25	0.333333	0.25	0.4	0.37037	1	3	2	2	1
519	1	#NULL!	2	2	2	1	1	2	15	#NULL!	#NULL!	#NULL!	#NULL!	#NULL!	#NULL!	#NULL!	#NULL!	#NULL!	#NULL!	#NULL!	#NULL!	#NULL!	#NULL!	#NULL!	#NULL!	#NULL!	#NULL!	#NULL!	#NULL!	#NULL!	#NULL!	#NULL!	#NULL!	#NULL!	#NULL!	#NULL!	#NULL!	#NULL!	#NULL!	#NULL!	#NULL!	#NULL!	#NULL!	#NULL!	#NULL!	#NULL!	#NULL!	#NULL!	#NULL!
520	2	1	1	1	2	1	1	2	10	#NULL!	1	1	0	0	0	1	1	1	0	0	1	1	1	0	0	0	0	0	0	1	0	1	1	1	0	1	1	0.571429	0.5	0.5	0	0.75	0.6	0.518519	2	2	3	1	3
522	1	1	1	1	2	1	1	2	14	#NULL!	1	1	1	1	1	1	1	1	0	1	1	1	0	0	0	0	1	1	1	0	1	1	0	0	1	0	0	1	0.75	0.25	0.666667	0.25	0.6	0.62963	3	3	2	3	1
523	2	2	1	2	2	1	1	2	15	#NULL!	1	1	0	1	1	1	1	1	0	1	1	0	0	0	1	0	1	0	1	1	1	1	0	1	0	1	0	0.857143	0.75	0.25	0.333333	0.5	0.8	0.62963	3	3	2	2	2
524	2	1	2	1	2	1	2	2	30	#NULL!	1	0	0	0	1	1	1	1	0	1	0	0	0	0	0	0	0	0	1	1	1	1	0	0	1	1	1	0.571429	0.5	0	0	0.75	0.8	0.481481	2	2	1	1	3
525	1	1	1	1	2	1	1	2	12	#NULL!	1	0	0	1	1	0	1	1	1	1	0	0	0	0	0	1	1	0	1	1	1	1	1	0	1	1	0	0.571429	0.75	0	0.666667	0.75	0.8	0.592593	2	3	1	3	3
526	1	2	1	2	2	1	1	1	40	2	1	1	0	0	1	1	1	1	0	1	0	0	0	0	0	0	0	0	1	0	0	1	1	0	1	0	1	0.714286	0.5	0	0	0.75	0.4	0.444444	3	2	1	1	3
527	2	1	2	1	2	1	1	2	10	#NULL!	1	0	0	1	1	0	1	0	0	1	0	0	0	0	1	0	0	0	1	0	1	1	0	1	0	1	0	0.571429	0.25	0.25	0	0.25	0.8	0.407407	2	1	2	1	1
528	1	1	1	1	2	1	2	1	15	#NULL!	1	1	0	0	1	1	1	1	0	0	0	1	0	0	0	0	1	0	1	0	1	1	1	0	1	1	1	0.714286	0.25	0.25	0.333333	0.75	0.8	0.555556	3	1	2	2	3
529	2	1	1	1	#NULL!	1	1	2	14	#NULL!	1	1	0	1	1	1	1	1	0	0	0	0	0	0	0	0	1	1	1	0	1	0	0	0	1	1	0	0.857143	0.25	0	0.666667	0.25	0.6	0.481481	3	1	1	3	1
530	2	2	1	2	2	1	2	2	15	#NULL!	1	0	0	1	1	0	1	1	0	1	1	0	0	1	0	0	1	0	1	1	1	0	0	0	1	1	0	0.571429	0.75	0.25	0.333333	0.5	0.6	0.518519	2	3	2	2	2
532	1	#NULL!	1	1	2	1	1	1	30	2	1	1	0	0	0	1	1	1	0	1	1	0	0	1	1	1	0	1	1	0	1	1	0	0	0	1	1	0.571429	0.75	0.5	0.666667	0.5	0.6	0.592593	2	3	3	3	2
533	1	1	1	1	2	1	1	2	14	#NULL!	1	1	1	0	0	1	1	1	1	1	1	1	0	0	0	0	0	1	1	0	1	1	1	0	1	1	1	0.714286	1	0.25	0.333333	0.75	0.8	0.666667	3	3	2	2	3
534	2	2	1	2	2	1	2	2	15	#NULL!	1	1	1	1	1	1	1	1	1	1	1	0	0	0	1	0	0	1	1	0	0	1	0	1	0	0	1	1	1	0.25	0.333333	0.5	0.4	0.62963	3	3	2	2	2
535	2	1	2	1	2	1	1	2	10	#NULL!	1	0	0	0	1	0	1	0	1	0	0	0	0	0	0	0	0	0	0	0	0	1	0	0	1	1	1	0.428571	0.25	0	0	0.25	0.6	0.296296	2	1	1	1	1
536	1	1	1	1	2	1	1	2	10	#NULL!	1	1	1	1	1	1	1	1	1	1	0	0	0	0	0	0	0	1	0	0	1	1	0	0	1	1	1	1	0.75	0	0.333333	0.25	0.8	0.592593	3	3	1	2	1
537	2	2	1	2	2	1	1	2	28	#NULL!	1	0	1	1	1	1	1	1	0	1	0	1	0	0	0	0	1	0	0	0	1	1	0	1	1	1	0	0.857143	0.5	0.25	0.333333	0	1	0.555556	3	2	2	2	1
538	1	2	1	1	2	1	1	2	10	#NULL!	0	1	0	1	1	1	1	1	0	0	0	0	0	0	0	0	0	0	0	0	0	0	0	0	0	0	0	0.714286	0.25	0	0	0	0	0.222222	3	1	1	1	1
539	1	2	1	1	2	1	1	1	18	2	0	1	0	0	0	0	1	1	0	0	0	0	0	0	0	0	1	0	1	1	0	0	0	0	1	1	0	0.285714	0.25	0	0.333333	0.5	0.4	0.296296	1	1	1	2	2
541	1	2	1	2	2	1	2	2	60	#NULL!	1	1	1	1	1	1	1	1	0	1	1	0	0	0	0	0	0	0	1	0	1	1	1	0	1	1	1	1	0.75	0	0	0.75	0.8	0.62963	3	3	1	1	3
542	2	2	1	2	1	#NULL!	1	2	10	#NULL!	1	0	0	0	1	0	1	1	0	0	1	0	0	0	0	0	1	0	1	0	1	1	0	1	1	1	1	0.428571	0.5	0	0.333333	0.5	1	0.481481	2	2	1	2	2
543	2	1	1	2	2	1	1	2	24	#NULL!	1	1	0	0	1	0	1	1	0	0	0	0	0	0	0	0	1	0	0	0	1	1	0	1	1	1	0	0.571429	0.25	0	0.333333	0	1	0.407407	2	1	1	2	1
544	2	2	1	2	2	1	1	2	50	#NULL!	1	0	1	0	1	0	1	1	0	1	1	0	0	0	0	0	1	0	0	0	1	1	0	1	1	1	0	0.571429	0.75	0	0.333333	0	1	0.481481	2	3	1	2	1
545	2	1	1	2	2	1	2	2	21	#NULL!	1	0	0	1	1	0	1	1	0	0	0	0	0	0	0	0	1	0	0	0	1	1	0	1	0	0	0	0.571429	0.25	0	0.333333	0	0.6	0.333333	2	1	1	2	1
546	1	2	1	1	2	1	1	2	20	#NULL!	0	1	0	1	1	0	1	1	0	1	1	0	0	0	0	0	0	0	1	1	0	0	0	0	1	1	0	0.571429	0.75	0	0	0.5	0.4	0.407407	2	3	1	1	2
547	2	2	1	2	2	1	1	2	12	#NULL!	0	1	0	0	1	0	1	1	0	0	0	0	0	0	0	0	0	0	1	1	0	0	0	0	1	1	0	0.428571	0.25	0	0	0.5	0.4	0.296296	2	1	1	1	2
548	1	1	2	2	2	1	1	2	8	#NULL!	0	1	0	0	0	0	1	1	0	0	0	0	0	0	0	0	0	0	1	1	0	1	0	0	1	1	0	0.285714	0.25	0	0	0.5	0.6	0.296296	1	1	1	1	2
549	2	2	1	2	1	1	2	2	28	#NULL!	0	1	0	0	1	0	0	1	0	0	0	0	0	0	0	0	1	0	1	1	0	0	0	0	1	1	0	0.285714	0.25	0	0.333333	0.5	0.4	0.296296	1	1	1	2	2
550	1	1	2	2	2	1	1	2	12	#NULL!	1	0	0	0	1	0	1	1	0	0	0	0	0	0	0	0	1	0	0	0	0	0	0	0	1	1	0	0.428571	0.25	0	0.333333	0	0.4	0.259259	2	1	1	2	1
551	2	1	2	1	2	1	1	2	14	#NULL!	1	1	0	0	1	0	1	1	0	1	1	0	0	0	0	0	0	1	1	0	1	1	0	0	1	1	1	0.571429	0.75	0	0.333333	0.5	0.8	0.518519	2	3	1	2	2
552	1	1	1	1	2	1	2	2	42	#NULL!	1	1	1	1	1	0	1	1	0	1	1	0	0	0	0	0	1	0	1	0	1	1	0	1	1	1	1	0.857143	0.75	0	0.333333	0.5	1	0.62963	3	3	1	2	2
553	2	1	1	2	2	1	1	2	40	#NULL!	1	0	0	1	1	1	1	1	0	1	1	0	0	0	0	0	0	0	0	0	1	1	0	1	1	1	0	0.714286	0.75	0	0	0	1	0.481481	3	3	1	1	1
554	2	1	1	2	1	1	2	2	24	#NULL!	1	0	0	1	1	1	1	1	0	1	0	0	0	0	0	0	1	0	0	0	1	1	0	1	1	1	1	0.714286	0.5	0	0.333333	0.25	1	0.518519	3	2	1	2	1
556	2	2	1	2	1	1	1	1	20	#NULL!	1	0	1	1	1	1	1	1	1	1	1	0	0	0	0	0	1	0	1	1	1	1	1	0	1	1	0	0.857143	1	0	0.333333	0.75	0.8	0.666667	3	3	1	2	3
557	1	2	1	2	1	1	1	2	15	#NULL!	0	1	0	1	1	0	1	1	0	0	0	0	0	0	0	0	0	0	1	0	0	1	0	0	1	0	0	0.571429	0.25	0	0	0.25	0.4	0.296296	2	1	1	1	1
559	1	2	1	1	2	1	2	2	90	#NULL!	0	1	0	0	1	1	1	1	0	0	0	0	0	0	0	0	0	0	1	0	0	0	0	0	1	1	0	0.571429	0.25	0	0	0.25	0.4	0.296296	2	1	1	1	1
560	2	2	1	2	2	1	1	2	15	#NULL!	0	1	0	0	1	1	1	1	0	0	0	0	0	0	0	0	1	0	1	1	0	0	0	0	1	1	0	0.571429	0.25	0	0.333333	0.5	0.4	0.37037	2	1	1	2	2
561	2	1	1	1	2	1	2	1	20	2	1	1	1	1	1	1	1	1	0	1	0	0	0	0	0	0	1	0	1	1	0	1	0	1	0	0	0	1	0.5	0	0.333333	0.5	0.4	0.518519	3	2	1	2	2
563	1	1	1	2	2	1	#NULL!	2	14	#NULL!	1	0	0	1	1	0	1	0	1	0	1	0	0	0	0	0	1	1	1	1	1	1	0	0	1	1	1	0.571429	0.5	0	0.666667	0.75	0.8	0.555556	2	2	1	3	3
564	1	2	1	1	2	1	1	2	30	#NULL!	0	1	0	0	1	0	1	1	0	1	0	0	0	0	0	0	0	0	0	0	0	0	0	0	1	1	0	0.428571	0.5	0	0	0	0.4	0.259259	2	2	1	1	1
566	1	2	1	#NULL!	2	1	2	2	30	#NULL!	1	0	0	0	0	0	0	1	0	0	0	0	0	0	0	0	0	0	0	1	1	1	0	1	1	0	0	0.142857	0.25	0	0	0.25	0.8	0.259259	1	1	1	1	1
567	1	1	2	1	2	1	2	2	21	#NULL!	1	0	0	0	1	0	1	1	0	0	0	0	0	0	0	0	0	0	1	1	0	0	0	0	1	1	0	0.428571	0.25	0	0	0.5	0.4	0.296296	2	1	1	1	2
568	1	1	2	1	2	1	1	1	4	2	0	1	0	0	1	0	0	1	0	0	0	0	0	0	0	0	0	0	0	0	0	1	0	0	1	1	0	0.285714	0.25	0	0	0	0.6	0.222222	1	1	1	1	1
569	1	1	2	2	2	#NULL!	1	1	1	2	0	1	0	0	0	0	0	0	0	0	1	0	0	0	0	0	0	0	0	0	0	1	0	0	1	1	0	0.142857	0.25	0	0	0	0.6	0.185185	1	1	1	1	1
570	1	2	2	1	2	1	1	2	7	#NULL!	1	0	0	0	0	1	0	0	0	0	0	0	0	0	0	0	0	0	0	0	0	0	0	0	1	1	0	0.285714	0	0	0	0	0.4	0.148148	1	1	1	1	1
571	1	2	1	2	2	1	2	2	21	#NULL!	1	0	0	0	0	0	1	1	1	1	0	0	0	0	0	0	1	0	1	0	0	0	0	0	1	0	0	0.285714	0.75	0	0.333333	0.25	0.2	0.296296	1	3	1	2	1
572	1	1	1	2	1	1	2	2	21	#NULL!	1	0	0	0	1	0	1	1	0	0	0	0	0	0	0	0	0	0	1	1	0	0	0	0	1	1	0	0.428571	0.25	0	0	0.5	0.4	0.296296	2	1	1	1	2
573	1	2	1	2	2	1	1	2	30	#NULL!	0	1	0	0	1	1	1	0	0	1	1	0	0	0	0	0	1	0	1	1	0	1	0	1	1	1	1	0.571429	0.5	0	0.333333	0.75	0.8	0.518519	2	2	1	2	3
575	2	2	2	1	2	1	1	1	30	2	1	1	1	1	1	1	1	1	1	0	1	1	1	0	0	0	1	1	1	0	1	1	0	0	0	0	0	1	0.75	0.5	0.666667	0.25	0.4	0.62963	3	3	3	3	1
576	2	1	1	2	2	1	2	1	90	1	0	1	0	0	1	0	0	1	0	0	0	0	0	0	0	0	0	0	0	0	0	1	0	0	0	0	0	0.285714	0.25	0	0	0	0.2	0.148148	1	1	1	1	1
577	1	2	1	1	2	1	1	2	25	#NULL!	0	1	0	0	0	0	1	1	0	0	0	0	0	0	0	0	1	0	0	0	0	0	0	0	1	1	0	0.285714	0.25	0	0.333333	0	0.4	0.222222	1	1	1	2	1
579	2	1	2	1	2	1	1	1	14	2	1	1	1	1	1	1	1	1	0	1	1	1	0	0	0	0	1	1	1	0	1	1	0	0	1	1	1	1	0.75	0.25	0.666667	0.5	0.8	0.703704	3	3	2	3	2
581	2	1	1	1	2	1	1	2	21	#NULL!	1	1	1	1	1	1	1	1	1	1	1	1	1	0	0	0	1	0	1	1	1	0	0	0	1	1	0	1	1	0.5	0.333333	0.5	0.6	0.703704	3	3	3	2	2
582	1	1	2	1	2	1	1	2	21	#NULL!	1	1	0	1	1	1	1	1	1	1	0	0	0	0	0	0	1	0	1	1	1	1	1	0	1	1	1	0.857143	0.75	0	0.333333	1	0.8	0.666667	3	3	1	2	3
583	2	2	1	2	1	1	1	2	7	#NULL!	1	0	1	1	1	1	1	1	1	0	1	1	0	0	0	0	1	0	1	1	1	1	0	0	1	1	0	0.857143	0.75	0.25	0.333333	0.5	0.8	0.62963	3	3	2	2	2
584	1	2	1	1	1	1	1	2	15	#NULL!	1	1	0	0	1	1	1	1	0	0	0	0	0	0	0	1	1	0	1	1	1	1	1	0	1	1	1	0.714286	0.25	0	0.666667	1	0.8	0.592593	3	1	1	3	3
585	2	2	1	2	1	1	2	2	15	#NULL!	1	0	1	1	1	1	1	1	1	1	0	0	1	1	0	1	1	0	1	1	1	1	1	0	1	1	0	0.857143	0.75	0.5	0.666667	0.75	0.8	0.740741	3	3	3	3	3
586	2	1	2	1	2	1	#NULL!	2	22	#NULL!	1	1	0	0	1	1	1	1	0	0	0	0	0	0	0	1	1	0	1	1	1	1	0	0	1	1	1	0.714286	0.25	0	0.666667	0.75	0.8	0.555556	3	1	1	3	3
587	1	1	2	2	2	1	1	2	21	#NULL!	1	0	1	1	1	1	1	1	1	0	1	1	0	0	0	0	0	0	1	1	1	1	0	0	1	1	0	0.857143	0.75	0.25	0	0.5	0.8	0.592593	3	3	2	1	2
588	1	2	1	1	2	1	1	2	25	#NULL!	1	0	1	1	1	1	1	1	1	0	1	1	0	0	0	0	1	0	1	1	1	1	0	0	1	1	0	0.857143	0.75	0.25	0.333333	0.5	0.8	0.62963	3	3	2	2	2
589	1	1	1	1	2	1	1	2	30	#NULL!	0	1	0	0	1	0	1	0	1	1	0	0	0	0	0	0	1	1	0	0	0	1	0	0	1	1	1	0.428571	0.5	0	0.666667	0.25	0.6	0.407407	2	2	1	3	1
590	1	1	1	1	2	1	1	2	40	#NULL!	0	1	0	0	1	1	1	1	0	0	0	1	1	0	0	0	1	0	0	1	1	0	0	0	1	1	0	0.571429	0.25	0.5	0.333333	0.25	0.6	0.444444	2	1	3	2	1
591	2	1	1	2	2	1	1	2	35	#NULL!	0	1	0	0	1	1	1	1	1	1	1	0	1	0	0	0	1	0	0	0	1	0	0	0	1	0	0	0.571429	1	0.25	0.333333	0	0.4	0.444444	2	3	2	2	1
592	1	1	2	2	1	1	1	2	30	#NULL!	0	1	0	0	1	0	0	1	0	1	0	0	0	0	0	0	0	0	0	0	1	1	0	0	1	1	0	0.285714	0.5	0	0	0	0.8	0.296296	1	2	1	1	1
593	2	1	1	2	1	1	1	2	40	#NULL!	0	0	0	0	1	1	1	1	1	1	0	0	0	0	0	0	1	0	0	0	0	0	0	0	1	1	1	0.428571	0.75	0	0.333333	0.25	0.4	0.37037	2	3	1	2	1
594	2	1	2	1	2	1	1	2	30	#NULL!	0	0	0	0	1	1	1	1	1	1	1	0	1	0	0	0	0	0	0	1	0	1	1	0	1	1	0	0.428571	1	0.25	0	0.5	0.6	0.481481	2	3	2	1	2
595	2	1	1	1	2	1	1	2	40	#NULL!	0	0	0	0	1	0	1	1	1	0	0	0	0	0	1	0	1	0	0	0	1	1	0	0	1	1	1	0.285714	0.5	0.25	0.333333	0.25	0.8	0.407407	1	2	2	2	1
596	1	1	2	1	2	1	1	2	30	#NULL!	0	0	0	0	1	0	1	1	0	0	0	0	0	0	1	0	1	0	1	0	0	0	0	0	1	1	1	0.285714	0.25	0.25	0.333333	0.5	0.4	0.333333	1	1	2	2	2
597	2	1	1	1	2	1	1	2	40	#NULL!	1	1	1	1	1	1	1	1	0	1	1	0	0	0	0	1	1	0	1	0	0	1	0	0	1	0	0	1	0.75	0	0.666667	0.25	0.4	0.555556	3	3	1	3	1
598	2	1	2	1	2	1	1	2	30	#NULL!	0	0	0	0	1	1	1	1	1	1	0	0	0	0	0	0	0	1	1	0	0	0	0	0	1	1	1	0.428571	0.75	0	0.333333	0.5	0.4	0.407407	2	3	1	2	2
599	1	1	1	1	2	1	1	2	90	#NULL!	1	1	1	0	0	0	1	1	1	0	1	0	1	0	0	0	1	0	0	0	1	0	0	0	1	1	0	0.571429	0.75	0.25	0.333333	0	0.6	0.444444	2	3	2	2	1
600	2	1	2	1	2	1	1	2	30	#NULL!	1	1	1	0	0	0	0	0	0	1	1	0	0	0	1	0	1	0	0	0	1	1	0	0	1	1	1	0.428571	0.5	0.25	0.333333	0.25	0.8	0.444444	2	2	2	2	1
601	2	2	1	2	2	1	2	2	60	#NULL!	1	1	1	1	1	0	1	1	0	1	0	1	0	0	0	0	1	0	0	0	1	1	0	1	1	1	1	0.857143	0.5	0.25	0.333333	0.25	1	0.592593	3	2	2	2	1
603	1	1	1	1	2	1	2	2	21	#NULL!	1	0	0	1	1	0	1	1	0	1	1	0	0	0	0	0	0	1	1	0	1	1	0	1	1	1	0	0.571429	0.75	0	0.333333	0.25	1	0.518519	2	3	1	2	1
604	2	1	1	2	2	1	1	2	10	#NULL!	0	0	0	0	1	0	1	1	0	0	0	0	0	0	0	0	0	0	1	1	0	0	0	0	1	1	0	0.285714	0.25	0	0	0.5	0.4	0.259259	1	1	1	1	2
605	2	2	1	2	2	#NULL!	2	2	20	#NULL!	0	0	0	0	1	0	1	1	0	0	0	0	0	0	0	0	1	0	0	1	0	0	0	0	1	1	0	0.285714	0.25	0	0.333333	0.25	0.4	0.259259	1	1	1	2	1
606	2	2	1	2	2	1	1	2	12	#NULL!	0	0	0	0	1	0	1	1	0	1	1	0	0	0	0	0	1	0	0	1	0	0	0	0	1	1	0	0.285714	0.75	0	0.333333	0.25	0.4	0.333333	1	3	1	2	1
607	2	1	1	2	2	1	2	2	20	#NULL!	1	0	0	1	1	0	1	1	0	1	1	0	0	0	0	0	1	0	0	0	1	1	0	1	1	1	0	0.571429	0.75	0	0.333333	0	1	0.481481	2	3	1	2	1
608	2	2	1	2	2	1	1	2	20	#NULL!	1	0	0	1	1	0	1	1	0	1	1	0	0	0	0	0	0	0	0	0	1	1	0	0	0	0	0	0.571429	0.75	0	0	0	0.4	0.333333	2	3	1	1	1
609	2	2	1	2	2	1	1	2	12	#NULL!	0	0	0	0	1	0	1	1	0	0	0	0	0	0	0	0	1	0	0	1	0	0	0	0	1	1	1	0.285714	0.25	0	0.333333	0.5	0.4	0.296296	1	1	1	2	2
610	2	2	1	2	1	1	1	2	90	#NULL!	1	0	0	1	1	0	1	1	0	1	1	0	0	0	0	0	1	0	0	1	0	0	0	0	1	1	0	0.571429	0.75	0	0.333333	0.25	0.4	0.407407	2	3	1	2	1
612	2	1	2	1	2	1	2	1	50	2	1	0	0	1	1	0	1	1	0	0	0	1	0	0	0	0	1	0	0	0	1	1	0	1	1	1	1	0.571429	0.25	0.25	0.333333	0.25	1	0.481481	2	1	2	2	1
613	2	2	1	2	2	1	1	1	50	2	1	1	1	0	1	1	1	1	0	1	1	0	0	1	0	0	0	0	1	0	1	1	0	0	1	1	0	0.857143	0.75	0.25	0	0.25	0.8	0.555556	3	3	2	1	1
615	2	2	1	2	1	1	1	1	25	#NULL!	1	0	0	1	1	0	1	1	0	1	1	0	0	0	0	0	0	0	0	0	1	1	0	0	0	0	0	0.571429	0.75	0	0	0	0.4	0.333333	2	3	1	1	1
616	2	1	2	1	2	1	1	2	24	#NULL!	1	1	1	0	1	0	1	1	1	1	1	0	0	0	0	0	1	0	1	0	1	1	0	1	1	1	0	0.714286	1	0	0.333333	0.25	1	0.592593	3	3	1	2	1
617	1	1	2	2	2	1	2	2	28	#NULL!	0	0	0	0	1	0	0	1	0	0	0	0	0	0	0	0	1	0	1	1	0	0	0	0	1	1	0	0.142857	0.25	0	0.333333	0.5	0.4	0.259259	1	1	1	2	2
618	1	2	1	2	2	1	2	2	20	#NULL!	1	0	0	1	1	1	1	1	0	1	1	0	0	0	0	0	0	0	0	0	1	1	0	0	1	1	0	0.714286	0.75	0	0	0	0.8	0.444444	3	3	1	1	1
619	1	2	1	2	2	1	1	1	22	2	1	0	0	1	1	1	1	1	0	0	0	0	0	0	0	0	0	0	1	1	0	0	0	0	1	1	0	0.714286	0.25	0	0	0.5	0.4	0.37037	3	1	1	1	2
620	1	2	1	2	2	1	1	2	21	#NULL!	0	0	0	0	1	0	1	1	0	0	0	0	0	0	0	0	0	0	0	1	0	1	0	0	1	1	0	0.285714	0.25	0	0	0.25	0.6	0.259259	1	1	1	1	1
621	2	2	1	2	2	1	1	2	75	#NULL!	1	0	0	1	1	0	1	1	0	0	0	0	0	0	0	0	0	0	0	0	0	0	0	0	1	1	0	0.571429	0.25	0	0	0	0.4	0.259259	2	1	1	1	1
622	1	1	1	1	2	1	1	2	180	#NULL!	1	1	1	1	1	1	1	1	1	1	0	0	0	0	0	0	0	1	1	1	1	1	0	0	1	1	1	1	0.75	0	0.333333	0.75	0.8	0.666667	3	3	1	2	3
623	2	1	2	1	1	1	1	2	10	#NULL!	1	0	0	1	1	0	1	1	0	1	1	0	0	0	1	0	1	0	1	1	1	1	0	0	0	1	0	0.571429	0.75	0.25	0.333333	0.5	0.6	0.518519	2	3	2	2	2
624	1	2	1	1	2	1	1	2	20	#NULL!	0	0	0	1	1	1	1	1	1	0	0	1	1	0	0	1	1	0	1	1	0	1	0	0	1	1	1	0.571429	0.5	0.5	0.666667	0.75	0.6	0.592593	2	2	3	3	3
625	1	2	1	1	1	1	1	2	14	#NULL!	0	0	0	0	0	0	1	1	0	0	0	0	0	0	0	0	0	0	1	0	0	1	0	0	1	1	1	0.142857	0.25	0	0	0.5	0.6	0.259259	1	1	1	1	2
626	1	1	1	1	2	1	1	2	12	#NULL!	0	0	0	0	1	0	1	0	0	0	0	0	0	0	0	0	1	1	1	0	1	1	1	1	0	0	0	0.285714	0	0	0.666667	0.5	0.6	0.333333	1	1	1	3	2
627	1	2	1	1	2	1	1	1	10	2	0	0	0	0	1	1	1	1	0	0	1	0	0	0	0	0	0	0	1	0	1	1	0	0	1	1	1	0.428571	0.5	0	0	0.5	0.8	0.407407	2	2	1	1	2
628	1	1	1	1	2	1	2	1	9	2	1	0	0	0	0	0	0	1	0	0	0	0	0	0	0	0	0	0	0	1	0	1	0	1	0	0	1	0.142857	0.25	0	0	0.5	0.4	0.222222	1	1	1	1	2
629	2	1	1	2	2	1	2	2	7	#NULL!	1	0	0	0	1	1	1	0	0	0	0	0	0	0	0	0	0	0	0	0	0	1	0	1	0	0	1	0.571429	0	0	0	0.25	0.4	0.259259	2	1	1	1	1
630	1	1	1	1	1	2	1	2	11	#NULL!	1	1	0	0	1	0	0	1	1	0	1	1	0	0	0	0	1	0	1	0	1	1	0	1	1	0	0	0.428571	0.75	0.25	0.333333	0.25	0.8	0.481481	2	3	2	2	1
631	1	2	1	2	2	1	1	2	16	#NULL!	1	1	1	1	1	1	1	1	0	1	1	0	0	0	0	0	1	1	0	1	1	1	1	1	1	1	0	1	0.75	0	0.666667	0.5	1	0.703704	3	3	1	3	2
632	1	2	1	1	2	1	1	1	25	2	1	1	0	0	1	0	1	1	1	1	0	0	1	0	0	0	0	1	1	1	0	1	0	1	0	1	1	0.571429	0.75	0.25	0.333333	0.75	0.6	0.555556	2	3	2	2	3
633	2	1	1	#NULL!	2	1	2	2	20	#NULL!	0	0	0	0	1	0	1	0	0	0	0	0	0	0	0	0	0	0	0	0	1	1	0	0	0	0	0	0.285714	0	0	0	0	0.4	0.148148	1	1	1	1	1
634	2	#NULL!	1	1	#NULL!	1	2	2	15	#NULL!	1	0	0	0	1	1	1	1	0	1	1	0	0	0	0	0	0	0	0	1	1	0	0	0	1	1	0	0.571429	0.75	0	0	0.25	0.6	0.407407	2	3	1	1	1
635	2	1	1	1	2	1	1	2	10	#NULL!	0	0	0	0	1	0	1	1	0	0	0	0	0	0	0	0	0	0	0	0	0	0	0	0	0	0	1	0.285714	0.25	0	0	0.25	0	0.148148	1	1	1	1	1
636	#NULL!	1	1	#NULL!	2	1	1	#NULL!	14	2	0	0	0	0	1	0	0	0	0	0	0	0	0	0	0	0	0	0	0	0	0	0	0	0	1	1	0	0.142857	0	0	0	0	0.4	0.111111	1	1	1	1	1
637	2	2	2	1	2	1	1	2	15	#NULL!	0	0	0	0	1	0	1	0	0	0	0	0	0	0	0	0	0	0	0	0	0	1	0	1	0	0	1	0.285714	0	0	0	0.25	0.4	0.185185	1	1	1	1	1
638	1	1	1	1	2	1	1	2	7	#NULL!	1	0	0	0	0	0	1	1	0	0	0	0	0	0	0	0	1	0	1	1	0	0	0	0	1	1	0	0.285714	0.25	0	0.333333	0.5	0.4	0.296296	1	1	1	2	2
639	2	1	2	1	2	1	1	2	9	#NULL!	1	1	1	1	1	1	1	1	1	1	1	1	0	0	0	0	1	0	1	0	1	1	0	0	1	0	1	1	1	0.25	0.333333	0.5	0.6	0.666667	3	3	2	2	2
640	2	1	2	1	2	1	1	1	#NULL!	2	1	1	1	1	1	0	1	1	1	0	1	0	0	0	0	0	1	0	0	0	1	1	0	0	1	1	0	0.857143	0.75	0	0.333333	0	0.8	0.518519	3	3	1	2	1
641	#NULL!	2	1	1	1	1	2	2	21	#NULL!	1	0	0	1	1	1	1	1	0	1	0	0	0	0	0	0	1	0	0	0	1	1	0	0	1	1	1	0.714286	0.5	0	0.333333	0.25	0.8	0.481481	3	2	1	2	1
642	1	2	1	2	1	1	2	2	21	#NULL!	1	0	0	1	1	1	1	1	0	1	0	0	0	0	0	0	1	0	0	0	1	1	0	0	1	1	1	0.714286	0.5	0	0.333333	0.25	0.8	0.481481	3	2	1	2	1
644	1	1	1	2	2	1	1	1	15	2	0	0	0	0	1	1	0	0	0	0	1	0	0	0	0	0	0	0	0	0	0	1	0	0	0	1	0	0.285714	0.25	0	0	0	0.4	0.185185	1	1	1	1	1
645	1	1	1	1	1	1	1	1	20	2	1	1	1	1	1	1	1	1	1	1	1	0	0	1	0	0	1	0	1	1	1	1	1	0	1	1	1	1	1	0.25	0.333333	1	0.8	0.777778	3	3	2	2	3
647	2	1	2	1	2	1	1	2	26	#NULL!	1	1	0	1	1	0	1	1	0	0	1	0	1	0	0	0	1	0	0	1	1	1	0	0	1	1	1	0.714286	0.5	0.25	0.333333	0.5	0.8	0.555556	3	2	2	2	2
648	1	1	1	1	2	1	1	2	15	#NULL!	1	0	0	1	1	0	0	1	1	1	0	0	0	0	0	0	0	1	1	0	0	0	0	1	1	1	0	0.428571	0.75	0	0.333333	0.25	0.6	0.407407	2	3	1	2	1
649	2	2	2	1	1	1	1	2	26	#NULL!	0	0	0	0	1	0	1	0	0	0	0	0	0	0	0	0	0	0	0	0	0	0	0	0	1	1	0	0.285714	0	0	0	0	0.4	0.148148	1	1	1	1	1
650	#NULL!	2	1	2	1	1	2	2	15	#NULL!	0	0	0	0	1	0	1	0	0	0	0	0	0	0	0	0	0	0	0	0	0	0	0	1	0	0	1	0.285714	0	0	0	0.25	0.2	0.148148	1	1	1	1	1
651	#NULL!	1	1	1	2	1	1	2	7	#NULL!	0	0	0	0	1	0	0	0	0	0	0	0	0	0	0	0	0	0	0	0	0	0	0	1	0	0	1	0.142857	0	0	0	0.25	0.2	0.111111	1	1	1	1	1
652	2	1	2	1	2	#NULL!	1	#NULL!	#NULL!	2	0	0	0	0	0	1	1	1	0	0	0	0	0	1	1	1	1	1	1	0	0	1	0	1	0	0	0	0.285714	0.25	0.5	1	0.25	0.4	0.407407	1	1	3	3	1
653	#NULL!	2	1	2	1	1	1	2	17	#NULL!	1	0	1	1	1	1	1	1	0	1	1	0	0	0	0	0	1	1	0	1	1	1	1	1	1	1	0	0.857143	0.75	0	0.666667	0.5	1	0.666667	3	3	1	3	2
654	#NULL!	1	2	1	2	1	1	2	15	#NULL!	1	0	1	1	1	1	1	1	0	1	1	0	0	0	0	0	1	1	0	1	1	1	1	1	1	1	0	0.857143	0.75	0	0.666667	0.5	1	0.666667	3	3	1	3	2
655	2	1	2	1	#NULL!	1	1	#NULL!	4	2	0	0	0	0	1	0	1	0	0	0	0	0	0	0	0	0	0	0	1	0	0	0	0	0	1	1	0	0.285714	0	0	0	0.25	0.4	0.185185	1	1	1	1	1
656	1	2	1	1	#NULL!	1	2	1	8	1	0	0	0	0	1	0	1	1	0	0	0	0	1	0	0	0	1	0	0	0	0	0	0	0	1	1	0	0.285714	0.25	0.25	0.333333	0	0.4	0.259259	1	1	2	2	1
657	#NULL!	1	1	1	2	1	2	2	15	#NULL!	0	0	0	0	1	0	0	0	0	0	0	0	0	0	0	0	0	0	0	0	0	0	0	1	0	0	1	0.142857	0	0	0	0.25	0.2	0.111111	1	1	1	1	1
658	1	1	1	1	2	1	1	2	10	#NULL!	1	0	0	0	1	0	1	1	0	0	1	1	0	0	0	0	0	0	0	1	0	1	0	0	0	0	0	0.428571	0.5	0.25	0	0.25	0.2	0.296296	2	2	2	1	1
660	1	1	1	1	2	1	1	2	60	#NULL!	1	1	1	0	1	1	1	1	0	0	0	0	0	0	0	0	0	0	1	1	0	1	0	1	1	0	0	0.857143	0.25	0	0	0.5	0.6	0.444444	3	1	1	1	2
661	1	1	1	1	2	1	1	1	60	2	0	0	0	0	1	0	1	0	0	0	0	0	0	0	0	0	0	0	0	0	0	0	0	0	1	1	0	0.285714	0	0	0	0	0.4	0.148148	1	1	1	1	1
662	2	1	2	1	2	1	1	2	15	#NULL!	1	1	0	0	1	1	1	1	1	1	0	0	0	0	0	0	0	0	1	1	0	1	0	0	1	1	0	0.714286	0.75	0	0	0.5	0.6	0.481481	3	3	1	1	2
663	#NULL!	2	1	1	1	1	2	2	14	#NULL!	1	1	1	1	1	1	1	1	1	1	1	0	0	0	0	0	1	0	1	0	1	1	0	1	1	1	1	1	1	0	0.333333	0.5	1	0.703704	3	3	1	2	2
664	1	1	1	1	2	1	2	1	7	2	0	0	0	0	1	0	1	0	0	0	0	0	0	0	0	0	1	0	0	0	1	0	0	0	1	1	0	0.285714	0	0	0.333333	0	0.6	0.222222	1	1	1	2	1
665	1	2	1	1	2	1	1	2	7	#NULL!	0	0	0	0	1	0	1	1	0	0	0	0	0	0	0	0	0	0	0	0	1	1	0	0	1	1	0	0.285714	0.25	0	0	0	0.8	0.259259	1	1	1	1	1
666	2	1	2	1	1	1	1	2	3	#NULL!	1	1	1	0	0	1	1	1	1	1	0	0	1	0	0	0	1	0	0	0	1	1	0	0	1	1	1	0.714286	0.75	0.25	0.333333	0.25	0.8	0.555556	3	3	2	2	1
667	2	1	2	1	2	1	1	2	30	#NULL!	1	0	0	0	0	1	1	1	0	1	1	1	0	1	0	0	0	0	0	0	1	0	0	0	1	1	0	0.428571	0.75	0.5	0	0	0.6	0.407407	2	3	3	1	1
668	2	1	1	2	2	1	1	2	15	#NULL!	1	0	0	1	1	1	1	1	0	0	0	0	0	0	0	0	0	0	0	0	1	1	0	0	1	1	0	0.714286	0.25	0	0	0	0.8	0.37037	3	1	1	1	1
669	2	1	2	1	2	1	1	2	#NULL!	#NULL!	1	0	0	1	1	0	1	1	1	1	1	0	0	0	1	0	1	0	1	0	0	1	0	0	0	1	1	0.571429	1	0.25	0.333333	0.5	0.4	0.518519	2	3	2	2	2
670	2	1	2	1	2	1	1	2	10	#NULL!	0	0	0	0	1	0	1	1	0	0	0	0	0	0	0	0	0	0	0	0	0	0	0	1	0	0	1	0.285714	0.25	0	0	0.25	0.2	0.185185	1	1	1	1	1
671	2	1	1	2	2	1	1	2	10	#NULL!	1	0	1	1	0	1	1	1	1	0	1	0	0	0	0	1	0	1	1	1	1	0	0	0	0	1	1	0.714286	0.75	0	0.666667	0.75	0.4	0.555556	3	3	1	3	3
672	2	1	2	1	2	1	1	2	#NULL!	#NULL!	1	1	0	1	1	0	1	1	0	0	1	0	1	0	0	0	1	0	0	1	1	1	0	0	1	1	1	0.714286	0.5	0.25	0.333333	0.5	0.8	0.555556	3	2	2	2	2
673	1	2	1	1	2	1	1	2	15	#NULL!	1	1	1	0	1	0	1	0	1	0	1	0	1	0	0	0	1	1	1	0	0	1	0	0	1	1	1	0.714286	0.5	0.25	0.666667	0.5	0.6	0.555556	3	2	2	3	2
674	1	2	1	1	2	1	1	2	3	#NULL!	0	0	0	1	1	0	1	0	0	0	1	1	0	1	1	0	0	0	0	1	1	1	1	0	1	1	1	0.428571	0.25	0.75	0	0.75	0.8	0.518519	2	1	3	1	3
675	1	1	1	1	2	1	1	2	#NULL!	#NULL!	1	0	1	1	1	1	1	1	0	0	0	0	0	0	0	0	0	0	0	0	1	1	0	0	1	1	1	0.857143	0.25	0	0	0.25	0.8	0.444444	3	1	1	1	1
676	1	2	1	1	2	1	1	1	15	2	0	0	0	0	1	0	1	0	0	0	0	0	0	0	1	1	1	0	1	1	1	1	0	1	1	0	1	0.285714	0	0.25	0.666667	0.75	0.8	0.444444	1	1	2	3	3
677	1	2	1	1	2	1	1	2	9	#NULL!	0	0	0	0	1	0	1	0	0	0	0	0	0	0	0	0	0	0	0	0	0	0	0	0	1	1	0	0.285714	0	0	0	0	0.4	0.148148	1	1	1	1	1
679	1	1	1	1	2	1	1	2	25	#NULL!	1	1	1	1	1	1	1	1	0	1	0	1	0	0	0	1	1	0	1	1	1	0	0	0	0	1	1	1	0.5	0.25	0.666667	0.75	0.4	0.62963	3	2	2	3	3
680	2	1	2	2	2	1	1	2	45	#NULL!	0	0	0	1	1	0	1	1	0	0	0	0	0	0	0	0	0	0	0	0	0	1	0	0	0	0	0	0.428571	0.25	0	0	0	0.2	0.185185	2	1	1	1	1
681	1	1	1	1	2	1	1	2	#NULL!	#NULL!	1	0	0	1	1	0	1	1	0	0	0	0	0	0	0	0	1	0	0	1	1	0	0	1	1	1	1	0.571429	0.25	0	0.333333	0.5	0.8	0.444444	2	1	1	2	2
682	1	1	1	1	2	1	1	2	10	#NULL!	0	0	0	0	1	0	1	1	0	1	0	0	0	0	0	0	1	1	1	0	1	0	0	0	1	0	0	0.285714	0.5	0	0.666667	0.25	0.4	0.333333	1	2	1	3	1
683	2	2	1	1	2	1	1	2	#NULL!	#NULL!	1	0	0	0	0	1	1	1	0	0	0	0	0	0	0	1	1	0	0	0	0	0	0	0	1	0	0	0.428571	0.25	0	0.666667	0	0.2	0.259259	2	1	1	3	1
684	2	1	1	2	2	1	1	2	#NULL!	#NULL!	0	0	0	0	1	0	1	1	1	1	0	0	0	0	0	0	1	0	1	0	0	0	0	0	1	1	0	0.285714	0.75	0	0.333333	0.25	0.4	0.333333	1	3	1	2	1
685	1	2	1	2	2	1	1	2	#NULL!	#NULL!	0	0	0	0	1	1	1	0	0	0	0	0	0	0	0	0	0	0	0	0	0	1	0	1	1	0	0	0.428571	0	0	0	0	0.6	0.222222	2	1	1	1	1
686	1	1	1	2	2	1	1	2	6	#NULL!	0	0	0	0	1	1	1	1	0	0	0	0	0	0	0	0	0	0	0	0	0	0	0	0	1	1	0	0.428571	0.25	0	0	0	0.4	0.222222	2	1	1	1	1
687	1	1	2	1	2	1	1	2	9	#NULL!	1	1	0	1	1	1	0	0	1	1	0	0	1	0	0	0	0	0	1	0	0	1	1	0	1	1	1	0.714286	0.5	0.25	0	0.75	0.6	0.518519	3	2	2	1	3
688	1	1	1	1	2	1	2	1	30	#NULL!	1	1	1	0	0	0	1	1	1	1	0	0	0	0	0	0	0	0	1	1	0	0	1	0	1	1	1	0.571429	0.75	0	0	1	0.4	0.481481	2	3	1	1	3
689	1	2	1	1	2	1	1	2	16	#NULL!	1	1	1	0	1	0	1	1	1	0	0	1	1	0	0	0	0	0	1	0	0	0	0	0	1	1	1	0.714286	0.5	0.5	0	0.5	0.4	0.481481	3	2	3	1	2
690	1	2	1	2	2	1	1	2	#NULL!	#NULL!	0	0	0	0	1	1	1	0	0	0	0	0	0	0	0	0	0	0	0	0	0	1	0	1	0	0	0	0.428571	0	0	0	0	0.4	0.185185	2	1	1	1	1
691	2	1	1	1	2	1	1	2	#NULL!	#NULL!	0	0	0	0	1	0	1	0	0	0	0	0	0	0	0	0	0	0	0	1	0	1	0	1	0	0	0	0.285714	0	0	0	0.25	0.4	0.185185	1	1	1	1	1
692	1	1	2	2	2	1	1	2	14	#NULL!	0	0	0	0	1	0	0	0	0	0	0	0	0	0	0	0	0	0	0	0	0	0	0	1	0	0	1	0.142857	0	0	0	0.25	0.2	0.111111	1	1	1	1	1
693	1	2	1	1	2	1	2	1	30	#NULL!	1	1	1	1	1	1	1	1	1	0	1	0	0	0	1	0	1	0	1	0	1	1	0	1	1	1	1	1	0.75	0.25	0.333333	0.5	1	0.703704	3	3	2	2	2
694	1	1	2	1	2	2	1	2	15	#NULL!	0	0	0	0	1	1	1	1	0	1	1	0	0	0	1	0	1	0	1	1	1	1	0	0	1	1	1	0.428571	0.75	0.25	0.333333	0.75	0.8	0.555556	2	3	2	2	3
695	2	1	2	1	2	1	1	1	20	2	1	0	0	0	0	0	0	1	0	0	0	0	0	0	1	0	1	0	1	0	1	1	0	0	0	0	0	0.142857	0.25	0.25	0.333333	0.25	0.4	0.259259	1	1	2	2	1
696	1	2	1	1	2	1	2	1	15	2	1	0	1	1	1	1	1	1	1	1	1	0	0	0	1	0	1	0	1	1	1	1	0	1	1	1	1	0.857143	1	0.25	0.333333	0.75	1	0.740741	3	3	2	2	3
697	1	1	2	2	2	1	2	1	10	2	1	0	0	1	1	1	1	1	1	1	0	0	0	0	0	0	0	0	1	1	1	1	0	0	1	1	1	0.714286	0.75	0	0	0.75	0.8	0.555556	3	3	1	1	3
698	1	1	2	2	2	1	2	2	15	#NULL!	1	0	0	1	1	0	1	1	1	0	0	0	0	0	0	0	0	0	0	0	1	0	0	0	1	1	0	0.571429	0.5	0	0	0	0.6	0.333333	2	2	1	1	1
699	2	1	2	1	2	1	1	2	10	#NULL!	1	0	0	0	0	0	0	0	0	0	0	0	0	0	0	0	0	0	0	0	0	0	0	0	1	1	0	0.142857	0	0	0	0	0.4	0.111111	1	1	1	1	1
700	1	2	1	1	2	1	2	2	20	#NULL!	1	0	0	1	1	0	1	1	1	1	0	0	0	0	0	0	1	0	1	1	0	1	0	0	1	1	1	0.571429	0.75	0	0.333333	0.75	0.6	0.518519	2	3	1	2	3
701	2	2	1	2	2	1	2	1	10	#NULL!	0	0	0	1	1	0	1	1	0	1	1	0	0	0	0	0	0	0	0	0	0	1	0	1	1	1	0	0.428571	0.75	0	0	0	0.8	0.37037	2	3	1	1	1
702	2	1	1	2	2	1	1	2	20	#NULL!	0	0	0	0	1	0	1	0	0	0	0	0	0	0	0	0	0	0	0	0	0	1	0	0	1	1	0	0.285714	0	0	0	0	0.6	0.185185	1	1	1	1	1
703	2	2	1	2	1	1	1	1	30	#NULL!	1	0	0	1	1	0	1	1	0	0	1	0	0	0	0	0	0	1	1	0	0	1	0	0	1	1	1	0.571429	0.5	0	0.333333	0.5	0.6	0.444444	2	2	1	2	2
704	2	2	1	2	2	1	2	2	14	#NULL!	0	0	1	0	0	1	1	1	0	0	0	0	0	0	0	0	1	0	0	0	0	1	0	0	1	1	1	0.428571	0.25	0	0.333333	0.25	0.6	0.333333	2	1	1	2	1
705	1	2	1	2	2	1	1	2	10	#NULL!	0	0	1	0	1	1	1	1	0	0	0	0	0	0	0	1	1	0	0	0	1	1	0	1	1	1	1	0.571429	0.25	0	0.666667	0.25	1	0.481481	2	1	1	3	1
706	1	2	1	1	2	1	2	2	25	#NULL!	1	1	1	1	1	1	1	1	1	1	1	0	0	0	1	0	1	0	1	1	1	1	1	0	1	1	1	1	1	0.25	0.333333	1	0.8	0.777778	3	3	2	2	3
707	2	2	1	2	2	1	1	2	20	#NULL!	0	0	0	0	1	1	0	0	0	0	0	0	0	0	0	0	1	0	0	0	0	1	0	0	1	1	0	0.285714	0	0	0.333333	0	0.6	0.222222	1	1	1	2	1
708	1	1	1	1	2	1	2	1	21	1	1	1	0	1	1	1	1	0	1	0	1	0	0	0	0	0	0	0	1	0	1	1	0	0	1	1	1	0.857143	0.5	0	0	0.5	0.8	0.518519	3	2	1	1	2
709	1	1	1	1	2	1	1	2	7	#NULL!	0	0	0	0	1	0	0	0	0	0	0	0	0	0	0	0	0	0	0	0	1	1	0	0	0	0	0	0.142857	0	0	0	0	0.4	0.111111	1	1	1	1	1
710	1	1	2	2	1	1	2	1	20	2	1	0	0	0	1	1	1	1	1	1	0	0	0	0	0	0	1	0	1	1	1	1	0	0	1	1	1	0.571429	0.75	0	0.333333	0.75	0.8	0.555556	2	3	1	2	3
711	2	1	2	1	2	1	1	2	15	#NULL!	1	0	1	1	1	1	1	1	1	0	1	0	0	0	1	0	1	0	1	1	1	1	0	0	1	1	1	0.857143	0.75	0.25	0.333333	0.75	0.8	0.666667	3	3	2	2	3
712	2	2	1	2	1	1	1	1	40	2	1	1	0	0	1	0	1	1	1	1	1	0	0	1	0	0	1	0	0	0	1	1	0	1	1	1	1	0.571429	1	0.25	0.333333	0.25	1	0.592593	2	3	2	2	1
713	2	2	1	1	2	#NULL!	1	2	35	#NULL!	1	1	1	1	1	1	1	1	0	0	1	1	0	0	0	0	1	0	1	1	1	1	1	0	1	1	1	1	0.5	0.25	0.333333	1	0.8	0.703704	3	2	2	2	3
714	2	2	1	1	2	1	2	1	25	2	1	0	0	1	1	0	1	1	0	0	0	0	0	0	0	0	0	0	1	1	0	0	0	0	1	1	0	0.571429	0.25	0	0	0.5	0.4	0.333333	2	1	1	1	2
715	2	2	1	1	2	1	1	2	15	#NULL!	1	0	0	1	1	0	1	1	0	0	0	1	0	0	0	0	1	0	1	0	1	1	0	1	1	1	0	0.571429	0.25	0.25	0.333333	0.25	1	0.481481	2	1	2	2	1
716	1	2	1	2	2	1	1	2	28	#NULL!	1	0	0	0	0	0	0	0	0	1	1	0	0	0	0	0	1	0	1	0	1	1	0	1	1	1	0	0.142857	0.5	0	0.333333	0.25	1	0.37037	1	2	1	2	1
717	2	2	1	1	2	1	2	2	50	#NULL!	0	0	0	0	0	0	1	1	0	0	0	0	0	0	0	0	0	0	1	0	1	1	0	1	1	1	1	0.142857	0.25	0	0	0.5	1	0.333333	1	1	1	1	2
718	1	2	1	2	2	1	2	2	60	#NULL!	0	0	0	0	1	0	0	0	0	0	0	0	0	0	0	0	1	0	0	1	0	0	0	0	0	0	1	0.142857	0	0	0.333333	0.5	0	0.148148	1	1	1	2	2
719	2	1	2	2	2	1	1	2	14	#NULL!	1	1	0	1	1	0	1	1	0	1	1	0	0	0	0	0	1	0	0	0	1	1	0	1	1	1	1	0.714286	0.75	0	0.333333	0.25	1	0.555556	3	3	1	2	1
720	1	1	2	2	2	1	1	2	21	#NULL!	0	0	0	0	1	0	1	0	0	0	0	0	0	0	1	0	0	0	0	0	1	1	0	0	0	0	0	0.285714	0	0.25	0	0	0.4	0.185185	1	1	2	1	1
721	2	1	1	1	2	#NULL!	1	1	90	2	1	0	0	1	1	1	1	1	0	1	1	0	0	0	0	0	1	0	1	1	0	1	0	1	1	1	0	0.714286	0.75	0	0.333333	0.5	0.8	0.555556	3	3	1	2	2
722	2	2	1	1	2	1	1	2	12	#NULL!	1	0	0	1	1	0	1	1	0	0	0	0	0	0	0	0	0	0	1	1	1	1	0	1	1	1	0	0.571429	0.25	0	0	0.5	1	0.444444	2	1	1	1	2
723	2	1	1	1	2	1	1	2	28	#NULL!	0	0	0	0	1	0	0	0	0	0	0	0	0	0	0	0	0	0	1	1	1	1	0	0	0	0	0	0.142857	0	0	0	0.5	0.4	0.185185	1	1	1	1	2
724	1	2	1	1	#NULL!	1	1	2	45	#NULL!	1	0	0	0	1	0	1	1	0	0	0	0	0	0	0	0	0	0	0	1	0	0	0	0	1	1	0	0.428571	0.25	0	0	0.25	0.4	0.259259	2	1	1	1	1
725	1	2	1	1	2	1	1	2	16	#NULL!	0	0	0	0	1	0	0	0	0	0	0	0	0	0	0	0	0	0	1	1	1	1	0	0	0	0	0	0.142857	0	0	0	0.5	0.4	0.185185	1	1	1	1	2
726	1	2	1	1	1	1	2	2	30	#NULL!	1	0	0	1	1	0	1	1	0	1	0	0	0	0	0	0	0	0	0	0	1	1	0	1	1	1	1	0.571429	0.5	0	0	0.25	1	0.444444	2	2	1	1	1
727	1	2	1	1	2	#NULL!	2	2	60	#NULL!	1	0	0	1	1	0	1	1	0	1	0	0	0	0	0	0	0	0	0	0	0	0	0	0	1	1	0	0.571429	0.5	0	0	0	0.4	0.296296	2	2	1	1	1
728	1	2	1	1	2	1	1	2	22	#NULL!	0	0	0	0	1	0	0	0	0	1	0	0	0	0	0	0	0	0	1	1	0	0	0	0	1	1	0	0.142857	0.25	0	0	0.5	0.4	0.222222	1	1	1	1	2
729	1	2	1	1	2	1	1	2	15	#NULL!	1	0	0	1	1	0	1	1	0	0	0	0	0	0	0	0	0	0	0	0	0	0	0	0	1	1	0	0.571429	0.25	0	0	0	0.4	0.259259	2	1	1	1	1
730	1	1	1	1	2	#NULL!	1	2	30	#NULL!	1	0	0	1	1	0	1	1	0	0	0	0	0	0	0	0	0	0	1	0	0	1	0	1	1	1	1	0.571429	0.25	0	0	0.5	0.8	0.407407	2	1	1	1	2
731	2	2	1	1	2	1	1	1	40	2	1	0	0	0	0	0	1	1	0	0	0	0	0	0	0	0	0	0	0	0	1	1	0	0	1	1	0	0.285714	0.25	0	0	0	0.8	0.259259	1	1	1	1	1
732	1	2	1	1	2	1	1	2	20	#NULL!	1	1	0	1	1	0	1	1	0	0	0	0	0	0	0	0	0	0	1	0	1	1	0	0	1	1	1	0.714286	0.25	0	0	0.5	0.8	0.444444	3	1	1	1	2
733	2	2	1	1	1	1	1	2	30	#NULL!	1	0	0	1	1	0	1	1	0	0	0	0	0	0	0	0	1	0	1	0	1	1	0	0	1	1	0	0.571429	0.25	0	0.333333	0.25	0.8	0.407407	2	1	1	2	1
735	1	2	1	2	2	1	1	2	14	#NULL!	1	0	0	0	0	0	1	0	0	0	0	0	0	0	0	0	0	0	1	1	0	1	0	0	1	1	0	0.285714	0	0	0	0.5	0.6	0.259259	1	1	1	1	2
736	2	2	1	1	2	1	1	1	75	2	1	0	0	0	0	0	1	1	0	1	0	0	0	0	0	0	0	0	1	1	0	1	0	1	1	1	1	0.285714	0.5	0	0	0.75	0.8	0.407407	1	2	1	1	3
737	2	2	1	1	2	1	1	2	120	#NULL!	1	1	1	1	1	0	1	1	0	1	1	0	0	0	0	0	1	1	1	1	1	1	0	1	1	1	1	0.857143	0.75	0	0.666667	0.75	1	0.703704	3	3	1	3	3
738	#NULL!	2	1	2	2	1	2	2	40	#NULL!	1	0	0	0	1	0	1	1	0	0	0	0	0	0	0	0	0	0	1	1	0	0	0	0	1	1	0	0.428571	0.25	0	0	0.5	0.4	0.296296	2	1	1	1	2
739	2	1	2	2	2	1	1	1	25	2	1	0	0	1	1	0	1	1	0	0	0	0	0	0	0	0	1	0	1	1	0	1	0	1	1	1	1	0.571429	0.25	0	0.333333	0.75	0.8	0.481481	2	1	1	2	3
740	2	2	1	1	2	1	2	2	42	#NULL!	1	0	0	0	1	1	1	1	0	1	1	0	0	0	0	0	1	0	0	0	1	1	0	1	1	1	0	0.571429	0.75	0	0.333333	0	1	0.481481	2	3	1	2	1
741	2	2	1	1	2	#NULL!	2	1	49	2	1	0	0	1	1	1	1	1	0	0	0	0	0	0	0	0	0	0	0	0	1	1	0	1	1	1	1	0.714286	0.25	0	0	0.25	1	0.444444	3	1	1	1	1
742	2	1	1	1	2	1	1	1	75	2	1	1	1	1	1	0	1	1	0	1	1	0	0	0	0	0	1	0	0	0	1	1	0	1	1	1	1	0.857143	0.75	0	0.333333	0.25	1	0.592593	3	3	1	2	1
743	2	2	1	1	2	1	1	2	12	#NULL!	0	0	0	0	1	0	0	0	0	1	0	0	0	0	0	0	1	0	1	1	0	1	0	0	1	1	0	0.142857	0.25	0	0.333333	0.5	0.6	0.296296	1	1	1	2	2
744	2	1	2	2	2	#NULL!	1	2	25	#NULL!	1	1	0	0	1	0	1	1	0	0	1	1	0	0	0	0	0	1	1	0	1	1	1	0	1	1	0	0.571429	0.5	0.25	0.333333	0.5	0.8	0.518519	2	2	2	2	2
745	1	1	2	2	2	1	2	1	30	2	1	0	0	1	1	0	1	1	0	0	0	0	0	0	0	0	0	0	1	1	1	1	0	1	1	1	0	0.571429	0.25	0	0	0.5	1	0.444444	2	1	1	1	2
746	2	2	1	1	1	1	2	2	35	#NULL!	0	0	0	0	1	0	1	1	0	0	0	0	0	0	0	0	0	0	1	1	1	1	0	0	1	1	0	0.285714	0.25	0	0	0.5	0.8	0.333333	1	1	1	1	2
747	1	2	1	1	2	1	1	2	20	#NULL!	1	0	0	1	1	0	1	1	0	1	0	0	0	0	0	0	1	0	1	0	1	1	0	1	1	1	1	0.571429	0.5	0	0.333333	0.5	1	0.518519	2	2	1	2	2
748	2	1	1	1	2	1	1	2	12	#NULL!	1	1	1	0	1	0	1	1	0	1	1	0	0	1	0	0	0	0	0	0	1	1	1	1	1	1	0	0.714286	0.75	0.25	0	0.25	1	0.555556	3	3	2	1	1
749	2	1	2	2	2	1	2	2	22	#NULL!	1	1	0	0	1	0	1	1	0	0	0	0	0	0	0	0	0	0	0	0	1	1	0	0	1	1	0	0.571429	0.25	0	0	0	0.8	0.333333	2	1	1	1	1
750	2	2	1	1	2	1	2	2	90	#NULL!	1	1	0	0	1	1	1	1	0	1	1	0	0	0	0	0	0	0	0	0	1	1	0	1	1	1	1	0.714286	0.75	0	0	0.25	1	0.518519	3	3	1	1	1
751	2	2	1	1	2	1	2	2	50	#NULL!	1	0	0	0	0	0	0	0	1	1	1	0	0	0	0	0	0	0	0	0	1	1	0	1	1	1	1	0.142857	0.75	0	0	0.25	1	0.37037	1	3	1	1	1
753	2	2	1	1	2	1	1	2	15	#NULL!	1	1	1	0	1	0	1	1	0	0	0	0	0	0	0	0	0	0	1	1	0	1	0	0	1	1	0	0.714286	0.25	0	0	0.5	0.6	0.407407	3	1	1	1	2
754	2	2	1	1	2	1	1	2	16	#NULL!	1	0	0	1	1	1	1	1	0	0	0	0	0	0	0	0	1	0	1	1	1	1	0	1	1	1	0	0.714286	0.25	0	0.333333	0.5	1	0.518519	3	1	1	2	2
755	2	1	1	1	2	1	2	2	35	#NULL!	1	0	0	1	1	0	1	1	0	1	1	0	0	0	0	0	1	0	0	0	1	1	0	1	1	1	1	0.571429	0.75	0	0.333333	0.25	1	0.518519	2	3	1	2	1
756	1	2	1	2	2	1	1	2	60	#NULL!	1	1	1	0	1	0	1	1	0	0	1	0	0	1	0	0	0	0	0	0	1	1	0	1	1	1	0	0.714286	0.5	0.25	0	0	1	0.481481	3	2	2	1	1
757	2	2	1	1	2	1	1	2	10	#NULL!	1	1	1	0	1	0	1	1	0	0	0	0	0	0	0	0	0	0	0	0	0	0	0	0	1	1	0	0.714286	0.25	0	0	0	0.4	0.296296	3	1	1	1	1
758	#NULL!	2	1	2	2	1	2	2	30	#NULL!	1	0	0	1	1	0	1	1	0	0	0	0	0	0	0	0	0	0	0	0	0	0	0	0	1	1	0	0.571429	0.25	0	0	0	0.4	0.259259	2	1	1	1	1
759	2	1	1	1	2	1	1	1	26	2	1	1	1	0	1	1	1	1	0	0	0	0	0	0	0	0	0	0	1	0	1	1	0	1	1	1	1	0.857143	0.25	0	0	0.5	1	0.518519	3	1	1	1	2
760	1	1	2	2	2	1	1	2	16	#NULL!	1	0	0	1	1	0	1	1	0	1	1	0	0	0	0	0	1	0	1	0	1	1	0	1	1	1	0	0.571429	0.75	0	0.333333	0.25	1	0.518519	2	3	1	2	1
761	1	1	2	2	2	1	2	1	45	2	1	1	1	1	1	1	1	1	0	0	0	0	0	0	0	0	1	0	0	0	1	1	0	0	1	1	0	1	0.25	0	0.333333	0	0.8	0.481481	3	1	1	2	1
762	2	1	1	1	#NULL!	1	2	2	14	#NULL!	1	0	1	0	1	0	1	0	1	0	1	1	0	0	0	0	0	1	1	0	1	1	0	0	0	1	0	0.571429	0.5	0.25	0.333333	0.25	0.6	0.444444	2	2	2	2	1
763	1	1	1	1	1	1	2	2	30	#NULL!	1	1	1	0	0	1	1	1	0	1	0	1	0	0	0	0	0	0	0	1	1	0	0	0	1	0	1	0.714286	0.5	0.25	0	0.5	0.4	0.444444	3	2	2	1	2
764	2	1	2	2	1	1	1	2	35	#NULL!	1	1	1	0	1	1	1	1	0	0	0	0	1	0	0	0	0	0	1	0	0	1	0	0	1	1	1	0.857143	0.25	0.25	0	0.5	0.6	0.481481	3	1	2	1	2
765	2	1	1	1	2	1	1	2	28	#NULL!	1	1	1	0	0	1	1	1	0	1	0	1	0	0	0	0	0	0	0	1	1	0	0	0	1	0	1	0.714286	0.5	0.25	0	0.5	0.4	0.444444	3	2	2	1	2
766	2	1	2	1	2	1	1	1	33	2	1	1	1	0	1	0	1	0	0	1	1	0	0	1	1	0	1	0	0	1	1	1	0	1	0	1	0	0.714286	0.5	0.5	0.333333	0.25	0.8	0.555556	3	2	3	2	1
767	2	1	2	1	2	1	1	2	30	#NULL!	1	1	0	0	1	0	1	0	1	1	0	0	0	0	0	0	0	0	0	0	0	0	0	0	1	0	0	0.571429	0.5	0	0	0	0.2	0.259259	2	2	1	1	1
768	2	1	1	1	2	1	2	2	14	#NULL!	1	0	0	0	1	0	1	0	1	0	1	0	0	0	0	1	0	1	1	0	1	1	0	0	0	1	0	0.428571	0.5	0	0.666667	0.25	0.6	0.407407	2	2	1	3	1
769	1	#NULL!	1	2	1	1	1	2	40	#NULL!	1	1	1	0	1	1	0	1	1	0	1	0	0	0	0	0	0	1	0	0	0	1	0	0	1	0	0	0.714286	0.75	0	0.333333	0	0.4	0.407407	3	3	1	2	1
770	1	1	1	1	2	1	1	2	30	#NULL!	1	1	1	0	0	0	1	0	1	1	1	0	0	0	0	0	1	1	1	0	0	1	0	0	1	0	0	0.571429	0.75	0	0.666667	0.25	0.4	0.444444	2	3	1	3	1
771	1	1	1	1	2	1	1	2	40	#NULL!	1	1	0	0	1	0	1	0	1	0	0	0	1	0	0	0	1	0	0	0	0	1	0	1	0	0	0	0.571429	0.25	0.25	0.333333	0	0.4	0.333333	2	1	2	2	1
772	1	1	1	1	1	1	1	#NULL!	38	2	1	1	1	0	0	0	1	1	0	0	1	0	0	0	1	0	1	0	1	0	0	0	0	0	1	1	0	0.571429	0.5	0.25	0.333333	0.25	0.4	0.407407	2	2	2	2	1
773	1	1	1	2	2	1	1	2	40	#NULL!	1	1	1	1	1	1	1	1	0	0	0	0	1	0	0	0	0	0	0	0	0	1	0	0	1	1	0	1	0.25	0.25	0	0	0.6	0.444444	3	1	2	1	1
774	1	1	1	1	1	1	1	2	30	#NULL!	1	1	1	0	0	1	1	1	0	1	0	1	0	0	0	0	0	0	0	1	1	0	0	0	0	1	0	0.714286	0.5	0.25	0	0.25	0.4	0.407407	3	2	2	1	1
775	1	1	1	1	2	1	1	2	45	#NULL!	1	1	1	0	0	1	1	1	0	1	0	1	0	0	0	0	0	0	0	1	1	0	0	0	1	0	1	0.714286	0.5	0.25	0	0.5	0.4	0.444444	3	2	2	1	2
776	1	1	1	1	2	1	1	2	30	#NULL!	1	1	0	0	0	1	1	1	0	1	0	1	0	0	0	0	0	0	0	1	1	0	0	0	1	0	1	0.571429	0.5	0.25	0	0.5	0.4	0.407407	2	2	2	1	2
777	2	1	1	1	1	1	1	2	30	#NULL!	1	1	0	0	0	1	1	1	0	1	0	1	0	0	0	0	0	0	0	1	1	0	0	0	1	0	1	0.571429	0.5	0.25	0	0.5	0.4	0.407407	2	2	2	1	2
778	1	1	1	1	1	1	1	2	35	#NULL!	1	1	0	0	0	1	1	1	0	1	0	1	0	0	0	0	0	0	0	1	1	0	0	0	1	0	1	0.571429	0.5	0.25	0	0.5	0.4	0.407407	2	2	2	1	2
779	1	1	1	1	1	1	1	2	#NULL!	#NULL!	1	1	0	0	0	1	1	1	0	1	0	1	0	0	0	0	0	0	0	1	1	0	0	0	1	0	1	0.571429	0.5	0.25	0	0.5	0.4	0.407407	2	2	2	1	2
780	2	2	1	1	1	1	1	2	40	#NULL!	1	1	1	0	1	0	1	0	0	1	1	1	0	0	0	0	1	0	1	0	1	1	0	0	1	0	0	0.714286	0.5	0.25	0.333333	0.25	0.6	0.481481	3	2	2	2	1
781	1	1	1	2	2	1	1	2	30	#NULL!	1	1	1	0	1	1	1	1	0	0	0	1	1	0	0	0	1	0	1	1	0	0	0	0	1	0	0	0.857143	0.25	0.5	0.333333	0.5	0.2	0.481481	3	1	3	2	2
782	2	1	2	1	2	1	1	2	30	#NULL!	#NULL!	#NULL!	#NULL!	#NULL!	#NULL!	#NULL!	#NULL!	#NULL!	#NULL!	#NULL!	#NULL!	#NULL!	#NULL!	#NULL!	#NULL!	#NULL!	#NULL!	#NULL!	#NULL!	#NULL!	#NULL!	#NULL!	#NULL!	1	1	0	1	#NULL!	#NULL!	#NULL!	#NULL!	#NULL!	#NULL!	0.111111	#NULL!	#NULL!	#NULL!	#NULL!	#NULL!
783	2	1	1	1	1	1	1	2	30	#NULL!	1	1	0	1	0	1	1	1	0	1	0	1	0	1	0	1	1	1	0	0	1	0	0	1	1	0	1	0.714286	0.5	0.5	1	0.25	0.6	0.592593	3	2	3	3	1
784	1	1	1	1	1	1	1	2	30	#NULL!	1	1	0	1	0	1	1	1	0	1	0	1	0	1	0	0	0	0	1	0	0	1	0	1	0	0	0	0.714286	0.5	0.5	0	0.25	0.4	0.444444	3	2	3	1	1
785	1	1	1	1	1	1	1	2	30	#NULL!	1	1	1	1	0	0	1	0	1	0	0	0	0	0	0	0	0	1	0	1	1	0	0	0	1	0	1	0.714286	0.25	0	0.333333	0.5	0.4	0.407407	3	1	1	2	2
786	2	1	1	1	2	1	2	2	25	#NULL!	1	1	0	1	0	1	1	1	0	1	0	1	0	1	0	1	1	1	0	0	1	0	0	1	1	0	1	0.714286	0.5	0.5	1	0.25	0.6	0.592593	3	2	3	3	1
787	2	1	1	1	1	1	1	2	30	#NULL!	0	0	0	0	1	1	1	1	1	0	0	0	1	0	0	0	0	1	0	1	1	1	1	1	1	0	1	0.428571	0.5	0.25	0.333333	0.75	0.8	0.518519	2	2	2	2	3
788	2	1	1	1	1	1	1	2	30	#NULL!	0	0	0	1	0	1	1	1	0	1	0	1	0	1	0	1	1	1	0	0	1	0	0	1	1	0	1	0.428571	0.5	0.5	1	0.25	0.6	0.518519	2	2	3	3	1
789	2	1	1	1	1	1	1	2	30	#NULL!	0	0	0	1	0	1	1	1	0	1	0	1	0	1	0	1	1	1	0	0	1	0	0	1	1	0	1	0.428571	0.5	0.5	1	0.25	0.6	0.518519	2	2	3	3	1
790	2	1	1	1	1	1	1	2	30	#NULL!	0	0	0	0	1	1	1	1	0	0	0	1	1	0	0	0	0	1	1	0	1	1	0	0	0	1	0	0.428571	0.25	0.5	0.333333	0.25	0.6	0.407407	2	1	3	2	1
791	1	1	1	1	1	1	1	2	30	#NULL!	0	0	0	1	1	1	0	1	0	1	0	1	1	0	0	0	0	0	0	1	1	0	0	0	0	1	0	0.428571	0.5	0.5	0	0.25	0.4	0.37037	2	2	3	1	1
792	2	1	1	1	1	1	2	2	30	#NULL!	1	0	1	0	1	1	1	0	0	0	0	0	0	0	0	0	1	0	1	1	0	1	0	1	1	0	1	0.714286	0	0	0.333333	0.75	0.6	0.444444	3	1	1	2	3
793	1	1	1	1	2	1	1	2	40	#NULL!	0	0	0	0	1	1	1	1	0	0	0	0	0	0	0	0	0	1	1	1	0	0	0	0	1	0	0	0.428571	0.25	0	0.333333	0.5	0.2	0.296296	2	1	1	2	2
794	1	1	1	1	2	1	1	2	40	#NULL!	1	0	0	0	1	0	1	0	0	0	1	0	0	0	0	0	1	0	0	0	1	0	0	0	1	0	0	0.428571	0.25	0	0.333333	0	0.4	0.259259	2	1	1	2	1
795	2	2	1	1	1	1	2	1	30	1	1	0	0	0	1	1	1	1	0	0	0	0	0	0	0	0	0	0	1	0	1	1	0	0	1	1	0	0.571429	0.25	0	0	0.25	0.8	0.37037	2	1	1	1	1
796	2	1	2	2	2	1	1	2	40	#NULL!	1	1	0	0	1	1	1	0	1	0	1	0	0	0	0	0	1	0	1	0	1	1	0	0	0	0	1	0.714286	0.5	0	0.333333	0.5	0.4	0.444444	3	2	1	2	2
797	1	1	1	1	2	1	1	2	30	#NULL!	0	0	0	0	1	1	0	1	0	1	1	0	0	0	1	0	1	0	0	0	1	1	0	0	1	0	0	0.285714	0.75	0.25	0.333333	0	0.6	0.37037	1	3	2	2	1
798	1	2	1	1	1	1	1	2	30	#NULL!	0	0	0	0	1	0	0	0	0	1	0	0	0	0	0	0	0	0	0	0	0	0	0	0	1	1	0	0.142857	0.25	0	0	0	0.4	0.148148	1	1	1	1	1
799	2	1	2	1	2	1	1	2	56	#NULL!	0	0	0	1	1	0	1	1	0	0	0	0	0	0	0	0	0	0	0	0	0	0	0	1	1	0	0	0.428571	0.25	0	0	0	0.4	0.222222	2	1	1	1	1
800	2	1	2	2	2	1	1	2	67	#NULL!	1	0	0	1	1	1	1	0	0	0	0	0	0	0	0	0	0	0	1	0	0	0	0	1	1	1	0	0.714286	0	0	0	0.25	0.6	0.333333	3	1	1	1	1
801	1	1	1	2	1	1	1	2	30	#NULL!	1	0	0	0	0	0	0	1	0	0	1	0	0	0	0	0	0	0	0	0	0	0	0	1	0	0	0	0.142857	0.5	0	0	0	0.2	0.148148	1	2	1	1	1
802	2	1	1	1	2	1	1	1	36	2	1	0	0	0	1	0	1	1	0	0	0	0	0	0	0	0	1	0	0	0	0	0	0	1	0	0	0	0.428571	0.25	0	0.333333	0	0.2	0.222222	2	1	1	2	1
803	1	2	1	1	2	1	1	2	80	#NULL!	1	1	1	1	1	1	1	1	0	0	0	0	0	0	0	0	0	0	0	0	0	0	0	0	1	0	0	1	0.25	0	0	0	0.2	0.333333	3	1	1	1	1
804	2	2	1	1	2	1	2	2	70	#NULL!	0	0	1	1	1	1	1	1	1	0	0	0	0	0	0	0	0	0	0	0	0	0	0	1	1	0	0	0.714286	0.5	0	0	0	0.4	0.333333	3	2	1	1	1
805	2	2	1	1	2	1	1	2	50	#NULL!	1	0	0	1	1	1	0	1	0	0	0	0	0	0	0	0	1	0	0	0	0	0	0	0	1	1	0	0.571429	0.25	0	0.333333	0	0.4	0.296296	2	1	1	2	1
806	1	2	1	1	2	1	1	2	47	#NULL!	0	0	0	0	1	0	1	1	0	0	0	0	0	0	0	0	0	0	0	0	0	0	0	1	0	0	0	0.285714	0.25	0	0	0	0.2	0.148148	1	1	1	1	1
807	1	2	1	1	2	1	1	2	40	#NULL!	1	1	1	1	1	0	1	1	0	1	0	0	0	0	0	0	0	0	0	0	0	1	0	1	1	0	0	0.857143	0.5	0	0	0	0.6	0.407407	3	2	1	1	1
808	1	2	1	1	2	1	2	2	60	#NULL!	1	0	0	0	1	0	1	1	0	0	1	0	0	0	0	0	1	1	0	0	0	1	0	0	1	0	0	0.428571	0.5	0	0.666667	0	0.4	0.333333	2	2	1	3	1
809	1	2	1	1	1	1	1	2	14	#NULL!	1	0	0	1	1	0	1	1	0	0	0	0	0	0	0	0	1	0	0	0	1	1	0	0	1	0	0	0.571429	0.25	0	0.333333	0	0.6	0.333333	2	1	1	2	1
810	1	2	1	1	2	1	2	1	14	2	1	0	0	0	1	0	1	0	0	0	0	0	0	0	0	0	0	0	0	0	0	0	0	0	1	1	0	0.428571	0	0	0	0	0.4	0.185185	2	1	1	1	1
811	1	1	1	1	2	1	1	1	10	2	1	0	1	1	1	1	0	1	1	1	0	1	0	1	0	0	1	0	1	1	0	0	0	0	1	1	1	0.714286	0.75	0.5	0.333333	0.75	0.4	0.592593	3	3	3	2	3
812	1	2	1	1	2	1	1	1	#NULL!	2	1	0	0	0	1	1	1	1	1	1	1	0	0	0	0	0	0	0	0	0	0	0	0	0	1	0	0	0.571429	1	0	0	0	0.2	0.333333	2	3	1	1	1
814	1	1	1	2	2	1	1	1	30	2	1	0	1	#NULL!	1	1	0	#NULL!	1	0	0	0	0	0	1	0	0	0	1	0	1	1	0	0	1	0	0	0.571429	0.25	0.25	0	0.25	0.6	0.37037	2	1	2	1	1
815	2	1	1	1	1	1	1	2	40	#NULL!	1	0	0	0	0	1	1	0	1	0	1	0	0	0	0	0	1	0	1	1	0	1	0	0	1	1	0	0.428571	0.5	0	0.333333	0.5	0.6	0.407407	2	2	1	2	2
816	1	2	1	2	2	1	1	1	30	2	0	0	0	0	1	0	0	0	0	1	0	0	0	0	0	0	0	0	0	0	0	0	0	0	1	1	0	0.142857	0.25	0	0	0	0.4	0.148148	1	1	1	1	1
817	2	1	2	1	1	1	1	2	30	#NULL!	1	1	1	0	1	0	1	1	0	1	1	0	0	0	0	0	1	0	0	0	1	0	1	0	1	1	0	0.714286	0.75	0	0.333333	0.25	0.6	0.481481	3	3	1	2	1
818	2	1	1	1	1	1	1	2	30	#NULL!	1	0	0	0	1	1	1	1	0	0	0	0	0	0	0	0	0	0	1	1	0	0	0	0	1	0	0	0.571429	0.25	0	0	0.5	0.2	0.296296	2	1	1	1	2
819	1	1	1	1	2	1	1	2	40	#NULL!	1	1	1	0	1	0	1	1	0	0	0	0	0	0	1	0	0	0	0	0	1	1	0	0	1	0	0	0.714286	0.25	0.25	0	0	0.6	0.37037	3	1	2	1	1
820	2	1	1	1	2	1	2	2	35	#NULL!	1	0	0	1	0	0	0	1	0	1	1	0	0	0	0	0	1	1	1	0	1	1	0	0	1	1	1	0.285714	0.75	0	0.666667	0.5	0.8	0.481481	1	3	1	3	2
821	1	1	1	1	1	1	1	2	30	#NULL!	1	0	1	0	1	0	1	0	1	0	0	1	0	1	0	0	0	0	0	0	1	0	0	0	1	1	1	0.571429	0.25	0.5	0	0.25	0.6	0.407407	2	1	3	1	1
822	2	1	2	1	2	1	1	2	30	#NULL!	1	0	1	0	1	0	1	1	0	1	1	0	0	1	1	0	0	0	0	0	0	1	0	0	1	0	0	0.571429	0.75	0.5	0	0	0.4	0.407407	2	3	3	1	1
823	1	1	1	1	#NULL!	1	1	2	30	#NULL!	1	0	0	0	1	0	1	1	0	0	0	1	1	0	0	0	0	0	0	0	1	1	1	0	1	0	0	0.428571	0.25	0.5	0	0.25	0.6	0.37037	2	1	3	1	1
824	2	1	2	1	1	1	1	2	27	#NULL!	1	0	1	0	1	0	1	1	0	0	0	0	0	0	0	0	1	0	0	0	1	1	1	0	1	1	0	0.571429	0.25	0	0.333333	0.25	0.8	0.407407	2	1	1	2	1
825	2	1	1	1	1	1	1	2	30	#NULL!	1	1	1	1	1	0	1	#NULL!	1	1	1	0	0	0	0	0	0	0	0	0	0	0	0	0	1	1	0	0.857143	0.75	0	0	0	0.4	0.407407	3	3	1	1	1
826	2	1	2	1	2	1	1	2	30	#NULL!	1	1	1	1	1	0	1	1	0	1	1	0	0	0	0	0	1	0	0	0	0	1	0	0	1	1	1	0.857143	0.75	0	0.333333	0.25	0.6	0.518519	3	3	1	2	1
827	2	1	1	1	1	1	1	2	30	#NULL!	0	0	0	0	1	1	0	1	0	1	0	1	1	0	0	0	1	1	1	0	1	0	0	#NULL!	#NULL!	#NULL!	#NULL!	0.285714	0.5	0.5	0.666667	#NULL!	#NULL!	0.37037	1	2	3	3	#NULL!
828	1	1	1	1	1	1	1	2	40	#NULL!	1	1	0	0	1	0	0	0	0	0	1	0	0	0	0	1	0	0	1	0	0	0	0	0	1	0	0	0.428571	0.25	0	0.333333	0.25	0.2	0.259259	2	1	1	2	1
829	2	2	1	1	1	1	1	2	30	#NULL!	0	0	0	1	0	1	1	1	0	1	0	1	0	1	0	1	1	1	0	0	1	0	0	1	1	0	1	0.428571	0.5	0.5	1	0.25	0.6	0.518519	2	2	3	3	1
830	1	1	1	1	1	1	1	2	30	#NULL!	0	0	0	1	1	1	0	0	0	0	1	0	1	0	0	0	1	0	0	1	0	1	0	0	1	0	1	0.428571	0.25	0.25	0.333333	0.5	0.4	0.37037	2	1	2	2	2
832	1	1	1	1	1	1	1	2	40	#NULL!	1	0	0	1	1	0	1	0	0	1	0	0	0	1	1	1	0	1	1	0	0	0	0	0	0	1	0	0.571429	0.25	0.5	0.666667	0.25	0.2	0.407407	2	1	3	3	1
833	2	1	2	1	2	1	1	2	40	#NULL!	1	0	1	1	1	1	0	1	1	0	1	0	0	0	0	0	0	0	1	0	0	1	0	0	1	0	1	0.714286	0.75	0	0	0.5	0.4	0.444444	3	3	1	1	2
834	1	1	1	1	2	1	1	2	30	#NULL!	0	0	0	0	1	0	1	1	0	0	0	1	1	0	0	0	0	0	1	0	0	0	0	#NULL!	#NULL!	#NULL!	#NULL!	0.285714	0.25	0.5	0	#NULL!	#NULL!	0.222222	1	1	3	1	#NULL!
835	1	1	1	1	1	1	2	1	30	2	1	0	1	0	1	0	1	0	1	0	1	0	0	0	0	0	1	0	1	0	1	1	0	0	1	1	0	0.571429	0.5	0	0.333333	0.25	0.8	0.444444	2	2	1	2	1
836	2	1	2	1	2	1	1	2	30	#NULL!	1	1	0	1	0	1	0	1	0	1	0	0	1	0	0	0	1	0	1	1	0	0	0	0	1	1	0	0.571429	0.5	0.25	0.333333	0.5	0.4	0.444444	2	2	2	2	2
837	1	1	1	1	2	1	1	2	30	#NULL!	1	0	0	1	1	1	0	1	0	1	1	0	0	0	0	0	1	1	1	1	0	1	0	1	1	0	1	0.571429	0.75	0	0.666667	0.75	0.6	0.555556	2	3	1	3	3
838	2	1	1	1	1	1	1	2	30	#NULL!	0	0	1	0	0	1	1	0	0	0	1	0	1	0	0	0	1	0	0	0	0	1	0	#NULL!	#NULL!	#NULL!	#NULL!	0.428571	0.25	0.25	0.333333	#NULL!	#NULL!	0.259259	2	1	2	2	#NULL!
839	1	1	1	1	#NULL!	1	1	2	30	#NULL!	1	1	1	0	1	0	1	0	1	0	1	0	1	0	0	0	1	0	0	0	1	0	0	0	1	0	1	0.714286	0.5	0.25	0.333333	0.25	0.4	0.444444	3	2	2	2	1
840	1	1	1	1	2	1	1	2	40	#NULL!	1	1	1	1	1	1	1	1	0	1	0	0	0	0	0	0	1	1	0	0	1	0	0	1	1	0	1	1	0.5	0	0.666667	0.25	0.6	0.555556	3	2	1	3	1
841	1	1	1	1	2	1	1	2	30	#NULL!	1	0	1	0	1	0	1	1	1	0	1	1	0	0	0	0	1	0	1	0	0	0	0	0	1	1	0	0.571429	0.75	0.25	0.333333	0.25	0.4	0.444444	2	3	2	2	1
842	1	1	1	1	1	1	1	2	30	#NULL!	1	1	1	1	1	0	1	1	1	1	0	0	0	0	0	0	1	0	0	1	1	0	0	0	1	0	0	0.857143	0.75	0	0.333333	0.25	0.4	0.481481	3	3	1	2	1
843	2	1	2	1	1	1	1	2	30	#NULL!	1	0	0	0	1	1	1	1	1	1	1	1	0	0	0	0	0	0	0	0	1	1	0	0	1	0	0	0.571429	1	0.25	0	0	0.6	0.444444	2	3	2	1	1
844	2	1	2	1	1	1	1	2	30	#NULL!	1	1	1	1	1	0	1	1	0	0	1	0	0	0	0	0	0	0	0	0	1	1	1	0	1	1	1	0.857143	0.5	0	0	0.5	0.8	0.518519	3	2	1	1	2
845	2	1	1	1	2	1	1	2	30	#NULL!	1	1	1	0	1	0	1	0	1	1	1	0	0	0	0	0	0	0	1	1	0	1	0	1	0	0	1	0.714286	0.75	0	0	0.75	0.4	0.481481	3	3	1	1	3
846	2	1	1	1	2	1	1	2	30	#NULL!	1	1	0	1	1	0	1	1	1	0	0	0	0	0	0	1	0	1	1	0	1	0	0	0	1	0	1	0.714286	0.5	0	0.666667	0.5	0.4	0.481481	3	2	1	3	2
847	2	1	2	1	2	1	1	2	25	#NULL!	1	0	0	1	1	1	1	0	0	1	0	0	0	0	0	0	1	0	0	0	0	0	0	0	1	1	0	0.714286	0.25	0	0.333333	0	0.4	0.333333	3	1	1	2	1
848	1	1	1	1	2	1	1	2	8	#NULL!	1	1	1	1	1	1	1	1	1	1	1	0	0	1	0	0	1	0	1	1	1	1	1	0	1	1	1	1	1	0.25	0.333333	1	0.8	0.777778	3	3	2	2	3
849	1	#NULL!	1	1	2	1	1	2	1	#NULL!	1	0	0	0	1	1	1	1	0	0	0	0	0	0	0	0	0	0	0	0	1	0	0	0	1	0	0	0.571429	0.25	0	0	0	0.4	0.259259	2	1	1	1	1
850	1	1	1	2	2	1	1	2	10	#NULL!	1	1	1	1	0	0	1	1	1	1	1	0	0	0	0	0	1	0	0	0	1	0	0	0	1	1	1	0.714286	1	0	0.333333	0.25	0.6	0.518519	3	3	1	2	1
851	2	1	1	1	2	1	1	2	7	#NULL!	1	0	1	1	1	1	1	1	1	0	1	0	1	0	0	0	1	0	1	1	0	1	1	0	1	1	1	0.857143	0.75	0.25	0.333333	1	0.6	0.666667	3	3	2	2	3
853	2	#NULL!	1	1	2	1	1	1	24	2	1	1	1	1	1	1	1	1	1	1	1	1	0	0	0	0	0	0	0	0	1	1	1	0	1	1	1	1	1	0.25	0	0.5	0.8	0.666667	3	3	2	1	2
854	2	1	2	2	2	1	1	2	7	#NULL!	1	0	0	0	0	0	0	1	0	0	0	0	0	0	0	0	0	0	0	0	0	0	0	0	1	1	0	0.142857	0.25	0	0	0	0.4	0.148148	1	1	1	1	1
855	1	1	1	1	2	1	1	2	35	#NULL!	0	0	0	0	1	0	0	0	0	1	0	0	0	0	0	0	0	0	0	0	0	0	0	0	1	1	0	0.142857	0.25	0	0	0	0.4	0.148148	1	1	1	1	1
856	1	2	1	1	2	1	1	2	11	#NULL!	0	0	0	0	1	0	1	0	0	0	0	0	0	0	0	0	0	0	0	0	0	1	0	0	1	1	0	0.285714	0	0	0	0	0.6	0.185185	1	1	1	1	1
857	2	2	1	1	2	1	1	2	8	#NULL!	1	0	1	0	1	0	1	0	1	0	1	0	0	0	0	0	0	0	1	1	1	1	0	0	1	1	0	0.571429	0.5	0	0	0.5	0.8	0.444444	2	2	1	1	2
858	2	2	2	2	1	1	1	2	#NULL!	#NULL!	1	0	0	1	0	1	0	1	0	1	0	0	0	0	0	0	0	1	1	0	1	1	0	0	1	0	1	0.428571	0.5	0	0.333333	0.5	0.6	0.407407	2	2	1	2	2
859	2	1	2	2	2	1	1	1	365	2	1	0	0	0	0	0	0	0	0	0	1	0	1	1	0	1	0	0	1	0	1	1	0	0	0	0	0	0.142857	0.25	0.5	0.333333	0.25	0.4	0.296296	1	1	3	2	1
860	2	1	2	2	2	1	1	2	4	#NULL!	1	0	0	0	0	0	1	1	1	0	1	0	0	0	1	0	1	1	1	0	1	1	1	0	1	0	1	0.285714	0.75	0.25	0.666667	0.75	0.6	0.518519	1	3	2	3	3
861	1	2	1	1	2	1	1	2	16	#NULL!	0	0	0	0	1	0	1	1	1	1	1	1	0	0	0	0	1	0	0	1	0	1	0	0	1	0	1	0.285714	1	0.25	0.333333	0.5	0.4	0.444444	1	3	2	2	2
862	2	1	2	2	2	1	1	2	25	#NULL!	1	0	0	0	0	0	0	0	1	1	1	0	1	0	0	0	1	0	0	0	1	0	0	0	1	1	0	0.142857	0.75	0.25	0.333333	0	0.6	0.333333	1	3	2	2	1
863	2	1	2	2	2	1	1	2	10	#NULL!	1	1	0	1	0	1	1	1	0	1	0	1	0	0	0	0	1	0	1	0	1	1	1	0	1	0	0	0.714286	0.5	0.25	0.333333	0.5	0.6	0.518519	3	2	2	2	2
864	2	1	2	2	2	1	1	2	19	#NULL!	0	0	0	1	0	1	0	1	0	0	1	1	1	0	0	0	0	0	1	0	1	0	0	0	1	1	0	0.285714	0.5	0.5	0	0.25	0.6	0.37037	1	2	3	1	1
865	2	1	1	1	2	1	1	2	9	#NULL!	1	0	0	1	1	0	0	1	0	1	0	1	1	0	0	0	1	0	1	0	0	0	0	0	1	1	1	0.428571	0.5	0.5	0.333333	0.5	0.4	0.444444	2	2	3	2	2
866	2	1	1	1	2	1	1	2	3	#NULL!	1	0	1	0	1	0	1	0	0	0	1	0	1	0	0	0	1	0	1	1	0	1	0	0	0	1	0	0.571429	0.25	0.25	0.333333	0.5	0.4	0.407407	2	1	2	2	2
867	1	1	1	2	2	2	#NULL!	2	#NULL!	#NULL!	0	0	0	1	1	1	1	0	0	1	0	0	0	0	1	0	1	1	1	0	1	1	0	0	0	0	1	0.571429	0.25	0.25	0.666667	0.5	0.4	0.444444	2	1	2	3	2
868	1	1	1	2	2	1	1	1	3	2	1	1	1	1	1	1	1	1	1	1	1	0	0	0	0	0	1	0	1	1	1	0	0	0	1	1	1	1	1	0	0.333333	0.75	0.6	0.666667	3	3	1	2	3
869	1	1	2	2	1	1	2	1	60	2	1	0	0	1	1	0	1	1	1	0	1	0	0	0	1	0	1	0	0	1	1	1	0	0	0	1	1	0.571429	0.75	0.25	0.333333	0.5	0.6	0.518519	2	3	2	2	2
870	1	#NULL!	2	2	2	1	1	1	2	2	1	0	0	0	1	0	1	1	0	1	0	0	0	1	1	1	1	1	1	1	0	1	0	0	1	1	1	0.428571	0.5	0.5	1	0.75	0.6	0.592593	2	2	3	3	3
871	1	1	2	#NULL!	2	1	1	2	10	#NULL!	0	0	0	0	1	0	0	0	0	1	0	0	0	0	0	0	0	0	0	0	0	1	0	0	0	0	0	0.142857	0.25	0	0	0	0.2	0.111111	1	1	1	1	1
872	2	1	2	2	2	1	1	2	15	#NULL!	0	0	0	0	1	0	0	0	0	1	0	0	0	0	0	0	0	0	0	0	0	0	0	0	1	1	0	0.142857	0.25	0	0	0	0.4	0.148148	1	1	1	1	1
873	2	1	2	2	2	1	1	2	#NULL!	#NULL!	0	0	0	0	1	0	1	1	0	0	0	0	0	0	0	0	0	0	0	1	1	1	0	0	1	0	1	0.285714	0.25	0	0	0.5	0.6	0.296296	1	1	1	1	2
874	1	1	2	2	2	1	1	2	#NULL!	#NULL!	0	0	0	0	1	0	1	0	0	0	0	0	0	0	0	0	0	0	0	0	0	1	0	0	1	0	0	0.285714	0	0	0	0	0.4	0.148148	1	1	1	1	1
875	1	1	1	1	1	1	2	2	10	#NULL!	1	0	1	1	1	1	0	1	1	0	0	0	1	0	0	0	0	1	1	0	1	1	0	0	0	0	1	0.714286	0.5	0.25	0.333333	0.5	0.4	0.481481	3	2	2	2	2
877	2	1	2	2	2	#NULL!	1	1	2	2	0	0	0	0	1	0	0	0	0	0	0	0	0	0	0	0	0	0	0	0	0	0	0	1	0	0	1	0.142857	0	0	0	0.25	0.2	0.111111	1	1	1	1	1
878	1	1	2	2	2	1	#NULL!	1	35	#NULL!	0	0	1	1	1	1	1	1	0	0	0	0	0	0	0	0	1	0	1	1	0	0	0	1	1	1	0	0.714286	0.25	0	0.333333	0.5	0.6	0.444444	3	1	1	2	2
879	1	2	1	2	1	1	1	1	20	2	1	1	0	1	1	1	1	1	0	1	1	0	0	0	1	0	1	0	1	1	1	1	1	0	1	1	1	0.857143	0.75	0.25	0.333333	1	0.8	0.703704	3	3	2	2	3
880	1	1	2	2	2	1	1	1	2	2	1	1	1	1	0	0	1	1	0	1	1	1	0	0	0	0	0	1	1	0	1	1	0	0	1	1	1	0.714286	0.75	0.25	0.333333	0.5	0.8	0.592593	3	3	2	2	2
881	2	1	2	2	2	1	1	1	#NULL!	2	1	0	1	0	1	1	1	0	0	0	1	0	0	0	1	1	1	1	0	0	1	1	0	0	1	0	1	0.714286	0.25	0.25	1	0.25	0.6	0.518519	3	1	2	3	1
882	1	1	2	1	2	1	1	2	40	#NULL!	1	0	1	0	1	1	1	0	0	0	0	0	0	0	1	0	0	1	1	0	0	0	0	0	0	0	0	0.714286	0	0.25	0.333333	0.25	0	0.296296	3	1	2	2	1
883	1	1	2	1	2	1	2	2	28	#NULL!	1	1	1	1	1	1	1	1	0	1	0	0	0	0	1	1	1	0	1	1	1	1	1	0	1	1	1	1	0.5	0.25	0.666667	1	0.8	0.740741	3	2	2	3	3
884	2	1	1	1	2	1	1	2	10	#NULL!	1	0	0	0	1	1	0	0	0	1	0	1	0	0	0	0	1	0	1	0	1	0	0	0	1	1	0	0.428571	0.25	0.25	0.333333	0.25	0.6	0.37037	2	1	2	2	1
885	1	1	1	1	2	1	1	2	50	#NULL!	1	1	0	0	1	0	1	1	1	1	0	0	1	0	0	0	1	0	1	0	0	1	0	0	1	0	1	0.571429	0.75	0.25	0.333333	0.5	0.4	0.481481	2	3	2	2	2
886	1	1	1	1	2	1	1	2	15	#NULL!	1	1	1	1	1	1	1	1	0	0	1	1	0	0	0	0	1	0	#NULL!	1	1	1	0	1	1	0	0	1	0.5	0.25	0.333333	#NULL!	0.8	0.592593	3	2	2	2	#NULL!
887	1	1	2	1	2	1	1	2	#NULL!	#NULL!	1	0	0	0	0	0	1	1	0	0	0	0	0	0	0	0	0	0	0	0	0	0	0	0	1	1	1	0.285714	0.25	0	0	0.25	0.4	0.222222	1	1	1	1	1
888	2	1	1	1	2	1	1	2	7	#NULL!	0	0	0	0	1	0	0	0	0	0	0	0	0	0	0	0	0	0	0	0	1	1	0	0	1	1	0	0.142857	0	0	0	0	0.8	0.185185	1	1	1	1	1
889	1	1	2	1	2	1	1	1	2	2	1	1	1	0	1	1	1	1	0	1	1	0	0	0	1	0	1	0	1	0	1	0	0	0	1	0	1	0.857143	0.75	0.25	0.333333	0.5	0.4	0.555556	3	3	2	2	2
890	2	1	2	1	2	1	1	2	10	#NULL!	0	0	0	0	1	0	0	0	0	1	1	0	0	1	1	0	0	0	0	1	0	0	0	0	1	1	0	0.142857	0.5	0.5	0	0.25	0.4	0.296296	1	2	3	1	1
891	2	1	2	2	2	1	1	2	#NULL!	#NULL!	0	0	0	1	1	#NULL!	0	0	1	#NULL!	1	0	#NULL!	0	0	0	1	0	0	1	0	0	0	0	0	1	1	0.285714	0.5	0	0.333333	0.5	0.2	0.296296	1	2	1	2	2
892	2	1	#NULL!	2	2	1	1	2	#NULL!	#NULL!	1	0	1	0	1	1	1	1	0	1	0	0	0	0	0	#NULL!	1	0	0	0	0	1	0	0	1	0	0	0.714286	0.5	0	0.333333	0	0.4	0.37037	3	2	1	2	1
893	1	1	2	1	2	1	1	2	10	#NULL!	0	0	1	1	1	1	0	1	1	0	1	0	0	0	0	0	0	0	1	1	0	0	0	1	0	0	1	0.571429	0.75	0	0	0.75	0.2	0.407407	2	3	1	1	3
894	1	2	1	1	2	1	2	1	30	2	1	0	1	1	1	1	1	1	1	1	1	0	0	0	1	0	0	1	1	0	0	0	0	0	1	1	0	0.857143	1	0.25	0.333333	0.25	0.4	0.555556	3	3	2	2	1
895	2	2	1	1	2	1	2	2	14	#NULL!	1	0	1	1	1	1	1	1	0	0	0	0	0	0	0	0	1	0	0	0	0	1	0	0	1	0	0	0.857143	0.25	0	0.333333	0	0.4	0.37037	3	1	1	2	1
896	2	1	2	2	1	1	1	2	10	#NULL!	1	0	1	1	0	1	1	1	0	1	1	0	0	0	0	0	1	0	0	1	1	1	0	0	0	1	1	0.714286	0.75	0	0.333333	0.5	0.6	0.518519	3	3	1	2	2
897	1	1	2	1	2	1	1	1	20	2	1	1	0	0	1	1	1	1	0	0	0	0	0	0	0	0	0	0	0	0	0	0	0	0	1	1	0	0.714286	0.25	0	0	0	0.4	0.296296	3	1	1	1	1
898	1	2	1	1	2	1	1	2	20	#NULL!	1	1	0	0	1	0	1	1	0	0	1	0	0	0	1	0	0	0	1	1	0	1	0	1	0	1	0	0.571429	0.5	0.25	0	0.5	0.6	0.444444	2	2	2	1	2
899	1	1	1	1	#NULL!	1	2	1	21	1	1	0	0	0	1	1	1	1	1	1	0	0	0	0	0	0	0	0	0	0	0	1	0	1	1	1	0	0.571429	0.75	0	0	0	0.8	0.407407	2	3	1	1	1
900	1	1	1	1	2	1	1	2	15	#NULL!	0	0	0	0	1	1	1	1	0	1	1	0	0	0	0	0	0	0	0	0	1	1	0	0	1	1	0	0.428571	0.75	0	0	0	0.8	0.37037	2	3	1	1	1
901	1	1	2	1	1	1	1	2	20	#NULL!	1	0	1	1	1	1	1	1	0	0	0	0	0	0	0	0	1	0	0	0	1	1	0	0	1	1	1	0.857143	0.25	0	0.333333	0.25	0.8	0.481481	3	1	1	2	1
902	2	1	2	1	2	1	2	2	28	#NULL!	1	0	1	1	1	1	0	1	1	1	0	0	0	0	0	0	1	0	0	0	1	1	0	0	1	1	1	0.714286	0.75	0	0.333333	0.25	0.8	0.518519	3	3	1	2	1
903	2	2	1	1	1	1	2	1	20	1	1	0	1	1	1	1	1	1	1	0	1	0	0	0	1	0	1	0	1	1	1	1	0	0	1	1	0	0.857143	0.75	0.25	0.333333	0.5	0.8	0.62963	3	3	2	2	2
904	1	1	2	1	2	1	1	2	14	#NULL!	1	0	0	0	0	0	0	0	1	1	1	0	0	0	0	0	0	0	1	1	1	1	0	0	1	1	1	0.142857	0.75	0	0	0.75	0.8	0.407407	1	3	1	1	3
905	1	2	1	2	1	1	2	2	25	#NULL!	1	0	0	1	1	0	1	1	0	0	1	0	0	0	1	0	0	0	1	0	1	1	0	0	1	1	1	0.571429	0.5	0.25	0	0.5	0.8	0.481481	2	2	2	1	2
906	2	2	1	1	2	1	2	2	40	#NULL!	0	0	1	1	1	1	1	1	1	0	1	0	0	0	1	0	1	0	1	1	1	1	0	1	1	1	1	0.714286	0.75	0.25	0.333333	0.75	1	0.666667	3	3	2	2	3
907	1	1	2	1	2	1	2	2	20	#NULL!	1	0	0	0	0	1	0	0	1	0	0	0	0	0	0	0	1	0	1	1	1	1	0	0	1	0	0	0.285714	0.25	0	0.333333	0.5	0.6	0.333333	1	1	1	2	2
908	1	2	1	2	1	#NULL!	1	2	30	#NULL!	1	0	0	1	1	1	1	1	1	0	1	0	0	0	0	0	1	0	1	1	1	1	0	0	1	1	1	0.714286	0.75	0	0.333333	0.75	0.8	0.592593	3	3	1	2	3
909	1	1	#NULL!	1	2	1	1	2	10	#NULL!	1	0	0	1	1	1	1	1	0	0	1	0	0	0	1	0	0	0	1	1	1	1	0	0	1	1	1	0.714286	0.5	0.25	0	0.75	0.8	0.555556	3	2	2	1	3
910	2	1	1	1	2	1	2	1	22	2	1	0	0	1	1	0	1	1	1	0	0	0	0	0	1	1	0	0	0	0	0	1	0	0	1	0	0	0.571429	0.5	0.25	0.333333	0	0.4	0.37037	2	2	2	2	1
911	1	2	1	1	2	1	1	2	14	#NULL!	1	1	0	0	1	1	1	1	0	0	0	0	0	0	0	0	0	0	1	0	1	1	0	1	0	1	1	0.714286	0.25	0	0	0.5	0.8	0.444444	3	1	1	1	2
912	1	2	1	2	2	1	1	1	21	2	1	1	0	0	1	1	1	1	0	0	0	0	0	0	0	0	0	0	0	0	1	1	0	0	1	0	0	0.714286	0.25	0	0	0	0.6	0.333333	3	1	1	1	1
913	1	1	1	1	2	1	1	2	30	#NULL!	1	0	0	1	1	0	1	1	1	1	0	0	0	0	0	0	0	0	1	0	0	1	0	0	1	1	1	0.571429	0.75	0	0	0.5	0.6	0.444444	2	3	1	1	2
914	2	1	1	1	2	1	1	2	14	#NULL!	1	0	1	0	1	1	1	1	0	1	1	0	0	0	0	0	1	0	1	1	0	1	0	1	0	1	0	0.714286	0.75	0	0.333333	0.5	0.6	0.518519	3	3	1	2	2
915	1	1	1	1	2	1	1	2	20	#NULL!	1	0	0	1	1	0	0	1	1	0	0	0	0	0	1	0	1	0	1	1	1	1	0	0	1	0	0	0.428571	0.5	0.25	0.333333	0.5	0.6	0.444444	2	2	2	2	2
916	1	1	2	1	2	1	1	#NULL!	10	2	1	0	1	1	1	0	1	1	0	0	1	0	0	0	1	0	1	0	0	0	1	0	0	0	1	1	0	0.714286	0.5	0.25	0.333333	0	0.6	0.444444	3	2	2	2	1
917	2	2	1	1	2	1	1	1	20	2	1	0	1	1	1	0	1	1	0	1	1	0	0	0	0	0	1	0	0	0	1	1	0	1	0	0	0	0.714286	0.75	0	0.333333	0	0.6	0.444444	3	3	1	2	1
918	2	2	1	1	1	1	2	2	10	#NULL!	1	0	0	1	1	1	1	1	0	0	0	0	0	0	0	0	1	0	0	0	1	0	0	1	0	0	0	0.714286	0.25	0	0.333333	0	0.4	0.333333	3	1	1	2	1
920	2	1	1	1	2	1	1	2	30	#NULL!	1	0	1	1	1	1	0	1	1	0	0	0	0	0	0	0	0	0	0	0	0	1	0	0	1	1	0	0.714286	0.5	0	0	0	0.6	0.37037	3	2	1	1	1
921	1	1	1	1	2	1	1	2	10	#NULL!	1	0	1	0	1	1	1	1	0	0	0	0	0	0	0	0	0	0	0	0	0	1	0	1	0	0	1	0.714286	0.25	0	0	0.25	0.4	0.333333	3	1	1	1	1
922	2	1	2	#NULL!	2	1	1	2	14	#NULL!	1	1	1	1	1	1	1	1	0	1	1	0	0	1	1	1	1	1	1	0	0	1	0	0	1	1	0	1	0.75	0.5	1	0.25	0.6	0.703704	3	3	3	3	1
923	2	2	1	1	1	1	1	2	12	#NULL!	1	0	1	1	0	1	1	1	0	1	0	0	0	0	1	0	1	0	1	1	1	1	1	0	1	0	1	0.714286	0.5	0.25	0.333333	1	0.6	0.592593	3	2	2	2	3
924	1	1	1	1	2	1	1	2	30	#NULL!	1	1	1	1	1	0	1	1	0	0	0	0	0	0	0	0	0	0	0	0	0	0	0	0	1	0	0	0.857143	0.25	0	0	0	0.2	0.296296	3	1	1	1	1
925	2	2	1	1	1	1	2	2	20	#NULL!	1	0	1	1	1	0	1	1	1	0	1	1	0	0	0	0	1	0	1	1	1	0	0	0	1	0	1	0.714286	0.75	0.25	0.333333	0.75	0.4	0.555556	3	3	2	2	3
926	1	2	1	2	2	1	1	1	30	2	1	1	0	1	1	1	0	1	0	0	0	0	0	0	1	0	0	1	1	0	1	1	0	0	1	1	0	0.714286	0.25	0.25	0.333333	0.25	0.8	0.481481	3	1	2	2	1
927	1	1	1	1	2	1	2	2	21	#NULL!	1	0	1	1	1	0	1	1	0	1	1	0	0	0	0	0	1	0	0	1	0	0	0	0	1	0	1	0.714286	0.75	0	0.333333	0.5	0.2	0.444444	3	3	1	2	2
928	2	1	1	1	2	1	1	2	21	#NULL!	1	0	1	1	1	0	1	1	0	0	1	0	0	0	0	0	1	1	0	0	1	0	0	0	1	0	1	0.714286	0.5	0	0.666667	0.25	0.4	0.444444	3	2	1	3	1
929	2	2	1	1	1	1	1	2	25	#NULL!	1	0	0	1	1	1	1	1	0	0	0	0	0	0	0	0	0	0	1	0	0	1	0	0	1	1	0	0.714286	0.25	0	0	0.25	0.6	0.37037	3	1	1	1	1
930	2	2	1	1	2	1	1	2	21	#NULL!	1	0	1	1	1	0	1	1	0	1	0	0	0	0	0	0	0	0	0	0	0	1	0	1	0	1	0	0.714286	0.5	0	0	0	0.6	0.37037	3	2	1	1	1
931	2	2	2	1	2	1	1	2	15	#NULL!	1	0	1	0	1	0	1	0	1	0	1	0	0	0	0	0	1	0	1	0	1	1	0	0	1	1	0	0.571429	0.5	0	0.333333	0.25	0.8	0.444444	2	2	1	2	1
932	1	1	1	1	2	1	1	2	#NULL!	#NULL!	1	1	1	1	1	1	1	1	1	0	1	0	1	0	0	0	1	0	1	1	1	1	0	0	1	1	1	1	0.75	0.25	0.333333	0.75	0.8	0.703704	3	3	2	2	3
933	1	2	1	2	2	1	1	2	20	#NULL!	1	0	0	1	1	1	1	1	0	0	1	1	0	0	0	0	0	0	1	1	1	1	1	1	1	1	1	0.714286	0.5	0.25	0	1	1	0.62963	3	2	2	1	3
934	1	1	1	2	2	1	1	2	25	#NULL!	1	0	0	1	1	0	0	1	0	0	0	0	0	0	0	0	0	0	1	1	1	0	0	0	1	1	0	0.428571	0.25	0	0	0.5	0.6	0.333333	2	1	1	1	2
935	1	2	1	1	2	1	1	2	#NULL!	#NULL!	1	1	1	1	1	1	1	1	0	1	1	0	0	0	1	0	1	1	1	0	1	1	0	0	1	1	0	1	0.75	0.25	0.666667	0.25	0.8	0.666667	3	3	2	3	1
936	1	1	1	#NULL!	2	1	1	2	#NULL!	#NULL!	1	0	1	0	1	1	1	0	1	0	1	0	1	0	0	0	1	0	0	0	1	1	0	0	1	1	0	0.714286	0.5	0.25	0.333333	0	0.8	0.481481	3	2	2	2	1
937	1	2	1	1	2	1	1	2	3	#NULL!	1	0	1	#NULL!	1	1	0	0	0	0	1	1	0	0	0	0	1	0	1	0	1	1	0	0	1	1	1	0.571429	0.25	0.25	0.333333	0.5	0.8	0.481481	2	1	2	2	2
938	2	1	2	2	2	1	1	1	#NULL!	2	1	1	1	1	1	1	1	1	0	0	0	0	0	0	0	0	1	0	1	0	1	1	1	0	1	1	0	1	0.25	0	0.333333	0.5	0.8	0.555556	3	1	1	2	2
939	2	1	1	1	1	1	2	1	#NULL!	1	1	1	1	1	1	0	1	1	0	0	1	0	0	1	0	0	1	0	0	0	1	0	0	0	1	1	0	0.857143	0.5	0.25	0.333333	0	0.6	0.481481	3	2	2	2	1
940	1	2	1	1	2	1	1	2	1	#NULL!	1	1	0	1	1	1	0	1	0	1	1	0	0	0	0	0	0	1	0	1	0	1	0	0	1	1	0	0.714286	0.75	0	0.333333	0.25	0.6	0.481481	3	3	1	2	1
941	1	2	1	1	2	1	2	1	10	1	1	0	1	1	1	0	1	1	0	1	1	0	0	1	0	0	1	1	1	0	1	1	1	0	1	1	1	0.714286	0.75	0.25	0.666667	0.75	0.8	0.666667	3	3	2	3	3
942	1	1	1	1	2	1	2	2	30	#NULL!	1	0	1	0	1	1	1	1	1	1	1	1	1	0	0	0	1	0	1	1	1	1	0	0	1	1	1	0.714286	1	0.5	0.333333	0.75	0.8	0.703704	3	3	3	2	3
943	1	1	1	1	2	1	1	2	25	#NULL!	1	1	1	0	0	1	1	1	1	0	1	0	0	0	0	0	1	1	0	1	1	1	0	1	1	1	0	0.714286	0.75	0	0.666667	0.25	1	0.592593	3	3	1	3	1
945	1	1	1	1	2	1	1	2	16	#NULL!	0	0	0	1	1	0	1	1	0	0	0	0	0	0	0	0	0	0	1	1	0	0	0	0	1	1	0	0.428571	0.25	0	0	0.5	0.4	0.296296	2	1	1	1	2
946	2	2	1	1	1	1	1	1	40	2	0	0	0	0	1	0	0	0	0	0	0	0	0	0	0	0	1	0	0	0	0	0	0	0	1	1	0	0.142857	0	0	0.333333	0	0.4	0.148148	1	1	1	2	1
947	2	1	1	2	2	1	1	2	20	#NULL!	1	1	0	1	1	1	1	1	0	1	1	0	0	0	0	0	0	0	0	0	1	1	0	1	1	1	1	0.857143	0.75	0	0	0.25	1	0.555556	3	3	1	1	1
948	2	2	1	1	1	1	2	1	12	1	1	1	1	1	1	0	1	0	0	0	0	0	0	0	0	0	0	0	1	1	1	1	1	0	1	1	1	0.857143	0	0	0	1	0.8	0.518519	3	1	1	1	3
949	1	1	1	1	2	1	2	2	18	#NULL!	1	0	0	0	0	0	0	0	0	0	0	0	0	0	0	0	0	0	1	1	0	1	0	0	1	1	0	0.142857	0	0	0	0.5	0.6	0.222222	1	1	1	1	2
950	1	2	1	2	2	1	1	2	10	#NULL!	0	0	0	0	1	0	0	0	0	0	0	0	0	0	0	0	1	0	0	1	0	0	0	0	0	0	0	0.142857	0	0	0.333333	0.25	0	0.111111	1	1	1	2	1
953	2	2	1	1	1	1	2	1	15	1	1	1	0	0	1	0	1	1	0	0	1	0	0	1	0	0	1	0	0	0	1	1	1	1	1	1	0	0.571429	0.5	0.25	0.333333	0.25	1	0.518519	2	2	2	2	1
954	1	1	1	1	1	1	1	2	7	#NULL!	0	0	0	1	1	0	1	1	0	0	0	0	0	0	0	0	0	0	0	0	0	0	0	0	1	1	0	0.428571	0.25	0	0	0	0.4	0.222222	2	1	1	1	1
955	2	2	1	1	2	1	2	1	30	2	1	0	0	0	1	0	1	1	0	1	0	0	0	0	0	0	0	0	0	0	1	1	0	1	1	1	1	0.428571	0.5	0	0	0.25	1	0.407407	2	2	1	1	1
956	1	2	1	1	1	1	1	2	10	#NULL!	1	0	0	0	1	0	1	1	0	0	0	0	0	0	0	0	1	0	1	0	1	0	0	0	1	1	0	0.428571	0.25	0	0.333333	0.25	0.6	0.333333	2	1	1	2	1
957	1	2	1	1	2	1	1	1	50	2	1	0	0	0	1	0	1	1	0	1	0	0	0	0	0	0	1	0	0	1	1	1	0	0	1	1	0	0.428571	0.5	0	0.333333	0.25	0.8	0.407407	2	2	1	2	1
958	1	2	1	2	1	1	2	1	90	2	1	0	0	0	1	1	1	1	0	0	0	0	0	0	0	0	0	0	1	0	1	1	0	0	0	1	0	0.571429	0.25	0	0	0.25	0.6	0.333333	2	1	1	1	1
959	1	1	1	1	2	1	2	2	25	#NULL!	1	0	1	1	1	0	1	1	0	1	1	0	0	0	0	0	1	0	1	0	1	1	0	0	0	1	0	0.714286	0.75	0	0.333333	0.25	0.6	0.481481	3	3	1	2	1
960	2	1	1	1	2	1	1	2	4	#NULL!	1	1	1	1	1	1	1	1	0	1	0	1	0	0	0	0	0	0	0	0	0	1	0	0	1	1	1	1	0.5	0.25	0	0.25	0.6	0.518519	3	2	2	1	1
961	2	2	1	1	2	1	1	1	18	2	0	0	0	0	1	0	0	0	0	0	0	0	0	0	0	0	1	1	1	0	1	1	0	1	0	0	0	0.142857	0	0	0.666667	0.25	0.6	0.259259	1	1	1	3	1
962	1	2	1	2	2	1	1	2	7	#NULL!	0	0	1	1	1	0	1	1	1	1	0	0	0	0	0	0	1	0	1	1	1	1	0	0	1	1	1	0.571429	0.75	0	0.333333	0.75	0.8	0.555556	2	3	1	2	3
963	1	2	1	2	1	1	2	2	23	#NULL!	0	0	0	0	1	0	1	1	1	0	1	0	1	0	0	1	0	0	0	0	1	1	0	0	1	1	0	0.285714	0.75	0.25	0.333333	0	0.8	0.407407	1	3	2	2	1
964	1	2	1	1	2	1	2	1	13	1	1	1	1	1	1	1	1	1	1	0	1	0	0	0	0	0	1	0	1	0	1	1	0	0	1	1	1	1	0.75	0	0.333333	0.5	0.8	0.62963	3	3	1	2	2
965	1	2	1	1	2	1	1	1	32	2	1	0	0	0	0	0	1	0	0	1	0	0	1	0	0	0	1	0	1	1	0	1	0	0	1	0	0	0.285714	0.25	0.25	0.333333	0.5	0.4	0.333333	1	1	2	2	2
966	2	2	1	1	1	1	1	2	80	#NULL!	1	1	1	1	1	0	1	1	0	1	1	1	0	0	0	0	1	0	1	0	1	1	0	0	1	0	0	0.857143	0.75	0.25	0.333333	0.25	0.6	0.555556	3	3	2	2	1
967	1	1	1	1	2	1	1	2	21	#NULL!	0	0	0	0	1	0	0	1	0	0	0	0	0	0	0	0	1	0	0	1	0	1	0	0	1	0	0	0.142857	0.25	0	0.333333	0.25	0.4	0.222222	1	1	1	2	1
968	1	1	2	1	2	1	1	2	15	#NULL!	0	0	1	1	1	0	1	1	0	1	0	0	0	0	0	0	0	0	0	0	1	1	0	0	1	1	1	0.571429	0.5	0	0	0.25	0.8	0.407407	2	2	1	1	1
969	2	2	1	1	1	1	1	2	45	#NULL!	1	0	0	0	1	1	1	1	0	1	1	0	0	0	0	0	1	0	0	0	1	1	0	1	0	1	1	0.571429	0.75	0	0.333333	0.25	0.8	0.481481	2	3	1	2	1
970	1	2	1	2	1	1	1	2	16	#NULL!	1	0	0	0	1	0	0	1	1	0	1	0	1	0	0	0	0	0	1	0	0	1	0	1	0	0	0	0.285714	0.75	0.25	0	0.25	0.4	0.333333	1	3	2	1	1
971	2	2	1	1	2	1	1	2	8	#NULL!	1	0	0	0	0	0	0	1	0	0	0	0	0	0	0	0	1	0	0	1	0	0	0	1	0	0	0	0.142857	0.25	0	0.333333	0.25	0.2	0.185185	1	1	1	2	1
972	2	2	1	1	2	1	1	1	12	2	1	0	0	0	1	1	0	1	0	0	1	1	0	0	0	0	1	0	1	1	0	0	0	0	1	1	0	0.428571	0.5	0.25	0.333333	0.5	0.4	0.407407	2	2	2	2	2
973	1	1	2	1	1	1	1	2	9	#NULL!	0	0	0	0	1	0	0	0	0	0	0	0	0	0	0	0	0	1	1	0	1	1	0	0	1	1	1	0.142857	0	0	0.333333	0.5	0.8	0.296296	1	1	1	2	2
974	2	1	1	2	1	1	1	2	17	#NULL!	0	0	1	0	1	1	0	0	0	1	0	0	0	0	0	0	0	1	1	0	1	1	0	0	1	1	1	0.428571	0.25	0	0.333333	0.5	0.8	0.407407	2	1	1	2	2
975	2	2	1	1	1	1	1	2	5	#NULL!	0	0	1	1	0	0	0	0	0	1	0	0	0	0	0	0	0	0	0	0	0	0	0	0	1	1	1	0.285714	0.25	0	0	0.25	0.4	0.222222	1	1	1	1	1
976	2	2	1	1	2	1	2	1	24	2	1	0	0	0	1	0	1	1	0	0	0	0	0	0	0	0	1	0	1	0	1	1	0	1	1	1	0	0.428571	0.25	0	0.333333	0.25	1	0.407407	2	1	1	2	1
978	2	2	1	1	1	1	1	1	120	2	1	0	0	0	1	0	1	1	0	1	1	0	0	0	0	0	0	0	1	0	1	1	0	1	1	1	0	0.428571	0.75	0	0	0.25	1	0.444444	2	3	1	1	1
979	#NULL!	2	1	2	2	1	1	2	20	#NULL!	1	0	1	1	1	0	1	1	0	1	0	1	0	0	1	0	0	0	0	0	1	1	0	1	1	1	1	0.714286	0.5	0.5	0	0.25	1	0.555556	3	2	3	1	1
980	2	2	1	1	1	1	1	2	15	#NULL!	0	0	0	0	1	0	1	1	0	0	0	0	0	0	0	0	0	0	0	0	1	1	0	0	1	1	0	0.285714	0.25	0	0	0	0.8	0.259259	1	1	1	1	1
981	1	1	1	1	2	1	1	2	30	#NULL!	1	0	0	0	0	0	0	0	0	1	0	0	0	0	0	0	0	0	0	0	0	0	0	0	1	1	0	0.142857	0.25	0	0	0	0.4	0.148148	1	1	1	1	1
982	1	2	1	1	1	1	2	2	25	#NULL!	1	0	0	0	1	0	1	1	0	0	0	0	0	0	0	0	0	0	1	0	1	1	0	0	0	0	0	0.428571	0.25	0	0	0.25	0.4	0.259259	2	1	1	1	1
983	1	2	1	2	1	1	2	1	45	2	1	1	0	0	1	0	1	1	0	1	1	0	0	0	0	0	1	0	1	0	1	1	0	1	1	1	0	0.571429	0.75	0	0.333333	0.25	1	0.518519	2	3	1	2	1
985	2	1	1	1	1	1	1	2	15	#NULL!	1	0	0	0	1	0	0	1	1	1	1	0	0	0	0	0	1	0	0	0	1	1	0	0	1	1	0	0.285714	1	0	0.333333	0	0.8	0.407407	1	3	1	2	1
986	2	2	1	1	2	1	1	2	50	#NULL!	1	0	0	0	1	0	0	1	1	1	0	1	0	0	0	0	1	0	0	0	1	1	0	1	1	1	1	0.285714	0.75	0.25	0.333333	0.25	1	0.481481	1	3	2	2	1
987	2	2	1	1	2	#NULL!	1	2	15	#NULL!	1	0	0	0	1	0	1	1	0	0	0	0	0	0	0	0	0	0	1	1	0	0	0	0	1	1	0	0.428571	0.25	0	0	0.5	0.4	0.296296	2	1	1	1	2
988	2	2	1	1	2	1	1	1	70	2	1	1	0	0	1	0	1	0	0	1	0	0	1	0	0	0	0	0	1	0	1	1	1	0	1	1	0	0.571429	0.25	0.25	0	0.5	0.8	0.444444	2	1	2	1	2
989	2	2	1	1	2	1	1	2	21	#NULL!	0	0	0	0	1	0	1	1	0	0	0	0	0	0	0	0	0	0	1	1	0	1	0	0	0	0	0	0.285714	0.25	0	0	0.5	0.2	0.222222	1	1	1	1	2
990	#NULL!	2	1	1	#NULL!	1	1	2	7	#NULL!	1	1	1	1	1	1	1	1	1	0	1	1	0	1	1	1	0	0	1	1	1	1	0	0	1	1	1	1	0.75	0.75	0.333333	0.75	0.8	0.777778	3	3	3	2	3
991	2	1	1	2	1	1	1	2	10	#NULL!	0	0	0	0	1	0	0	0	0	1	0	0	0	0	0	0	0	0	0	0	0	1	0	1	0	0	1	0.142857	0.25	0	0	0.25	0.4	0.185185	1	1	1	1	1
992	2	#NULL!	1	1	2	1	1	2	16	#NULL!	0	0	1	0	1	0	0	1	0	0	0	1	0	0	0	0	1	0	0	0	0	1	0	1	1	0	0	0.285714	0.25	0.25	0.333333	0	0.6	0.296296	1	1	2	2	1
993	2	1	1	1	1	1	2	1	20	1	1	1	1	1	1	1	1	1	0	1	0	0	0	0	0	0	1	0	0	0	1	1	1	1	0	0	1	1	0.5	0	0.333333	0.5	0.6	0.555556	3	2	1	2	2
994	2	#NULL!	1	1	2	1	1	1	#NULL!	2	1	1	0	0	1	0	1	1	1	1	0	0	0	0	0	1	1	0	1	1	0	1	0	0	1	0	1	0.571429	0.75	0	0.666667	0.75	0.4	0.518519	2	3	1	3	3
995	2	1	1	1	2	1	1	2	15	#NULL!	0	0	1	0	1	1	1	0	0	0	0	0	0	0	0	0	0	0	0	0	1	1	0	0	1	1	0	0.571429	0	0	0	0	0.8	0.296296	2	1	1	1	1
996	2	1	1	1	2	1	1	2	10	#NULL!	0	0	0	0	1	0	1	0	0	0	0	0	0	0	1	0	0	0	0	0	0	0	0	1	0	0	0	0.285714	0	0.25	0	0	0.2	0.148148	1	1	2	1	1
997	2	1	1	1	2	1	1	2	14	#NULL!	1	1	0	0	1	0	0	0	0	1	0	0	0	0	0	0	0	0	0	0	0	0	0	1	1	0	1	0.428571	0.25	0	0	0.25	0.4	0.259259	2	1	1	1	1
998	2	#NULL!	1	1	2	1	1	#NULL!	17	2	1	0	0	1	0	0	0	1	0	1	1	0	0	0	0	0	1	0	0	0	1	1	0	1	1	0	1	0.285714	0.75	0	0.333333	0.25	0.8	0.407407	1	3	1	2	1
999	#NULL!	1	1	1	2	1	1	1	#NULL!	2	1	1	1	1	1	0	1	1	0	1	1	1	0	0	0	0	0	1	1	0	1	1	0	1	1	1	1	0.857143	0.75	0.25	0.333333	0.5	1	0.666667	3	3	2	2	2
1001	2	#NULL!	1	1	2	1	1	2	15	#NULL!	1	1	1	1	1	1	1	1	0	0	0	0	0	0	0	0	0	0	1	0	0	1	0	0	0	0	0	1	0.25	0	0	0.25	0.2	0.37037	3	1	1	1	1
1002	2	#NULL!	1	1	2	1	1	1	10	2	1	0	1	1	1	1	0	1	1	0	1	1	0	0	0	0	0	1	1	0	0	0	0	0	1	1	0	0.714286	0.75	0.25	0.333333	0.25	0.4	0.481481	3	3	2	2	1
1003	2	2	1	1	#NULL!	1	1	2	#NULL!	#NULL!	0	0	0	1	1	1	0	1	0	1	1	1	1	1	0	0	1	0	0	0	1	1	1	0	1	1	1	0.428571	0.75	0.75	0.333333	0.5	0.8	0.592593	2	3	3	2	2
1004	2	#NULL!	1	2	2	1	2	2	18	#NULL!	1	0	0	0	0	1	1	1	0	0	1	1	1	0	0	0	1	0	1	1	0	0	0	0	1	1	1	0.428571	0.5	0.5	0.333333	0.75	0.4	0.481481	2	2	3	2	3
1005	2	#NULL!	1	1	2	1	1	1	15	2	0	0	0	1	1	0	1	0	1	0	0	1	0	0	0	0	0	0	0	0	1	1	1	0	1	0	0	0.428571	0.25	0.25	0	0.25	0.6	0.333333	2	1	2	1	1
1006	1	2	1	1	2	1	1	2	14	#NULL!	0	0	0	0	1	0	1	1	0	0	0	0	0	0	0	0	0	0	0	0	0	0	0	0	1	0	0	0.285714	0.25	0	0	0	0.2	0.148148	1	1	1	1	1
1007	#NULL!	1	1	1	1	1	1	2	15	#NULL!	0	0	0	0	1	0	0	1	0	0	0	0	1	0	0	0	1	0	0	0	0	0	0	0	1	1	0	0.142857	0.25	0.25	0.333333	0	0.4	0.222222	1	1	2	2	1
1008	1	1	1	1	2	1	1	2	6	#NULL!	0	0	0	0	1	1	1	0	0	0	0	0	0	0	0	0	0	0	0	0	0	0	0	0	1	1	0	0.428571	0	0	0	0	0.4	0.185185	2	1	1	1	1
1009	2	1	1	1	2	1	1	2	30	#NULL!	0	0	1	1	1	1	0	0	1	1	1	0	0	0	0	0	1	0	1	1	1	1	1	0	1	1	1	0.571429	0.75	0	0.333333	1	0.8	0.592593	2	3	1	2	3
1010	2	1	1	2	2	1	1	2	15	#NULL!	0	0	0	0	1	0	1	1	0	0	0	0	0	0	0	0	0	0	0	1	0	1	0	0	1	1	0	0.285714	0.25	0	0	0.25	0.6	0.259259	1	1	1	1	1
1011	2	1	1	2	2	1	1	2	10	#NULL!	0	0	0	1	1	0	1	1	1	0	0	0	0	0	0	0	0	0	1	0	0	0	0	1	0	0	1	0.428571	0.5	0	0	0.5	0.2	0.296296	2	2	1	1	2
1012	2	2	1	1	2	1	2	2	30	#NULL!	1	0	0	0	0	0	1	1	0	0	0	0	0	0	0	0	0	0	0	0	1	0	0	0	1	1	0	0.285714	0.25	0	0	0	0.6	0.222222	1	1	1	1	1
1015	1	2	1	2	2	1	1	1	10	2	1	0	0	0	0	0	0	0	0	0	0	0	0	0	0	0	0	0	0	0	1	1	0	0	1	1	0	0.142857	0	0	0	0	0.8	0.185185	1	1	1	1	1
1017	1	2	1	2	2	1	1	1	#NULL!	2	1	0	0	0	0	0	0	0	0	0	0	0	0	0	0	0	0	0	0	0	1	1	0	0	1	1	0	0.142857	0	0	0	0	0.8	0.185185	1	1	1	1	1
1018	1	1	1	1	2	1	2	2	60	#NULL!	0	0	1	1	1	1	1	0	1	1	0	0	1	0	0	0	1	0	1	1	1	0	0	1	0	0	1	0.714286	0.5	0.25	0.333333	0.75	0.4	0.518519	3	2	2	2	3
1019	2	1	1	1	#NULL!	1	2	2	60	#NULL!	1	0	1	1	1	1	1	1	1	0	0	1	1	0	0	0	1	0	1	1	1	0	0	1	0	0	1	0.857143	0.5	0.5	0.333333	0.75	0.4	0.592593	3	2	3	2	3
1020	1	1	2	1	2	1	1	2	14	#NULL!	0	0	0	0	1	0	0	0	0	0	0	0	0	0	0	0	1	0	0	0	0	0	0	0	1	0	1	0.142857	0	0	0.333333	0.25	0.2	0.148148	1	1	1	2	1
1021	2	2	1	1	2	1	1	2	14	#NULL!	0	0	0	0	1	0	0	0	0	0	0	0	0	0	0	0	1	0	0	0	0	0	0	0	1	0	1	0.142857	0	0	0.333333	0.25	0.2	0.148148	1	1	1	2	1
1022	2	1	1	1	2	1	1	2	20	#NULL!	0	0	0	0	1	0	1	1	0	0	0	0	0	0	0	0	0	0	0	1	0	1	0	0	1	1	0	0.285714	0.25	0	0	0.25	0.6	0.259259	1	1	1	1	1
1023	1	2	1	1	2	1	2	2	30	#NULL!	0	0	0	0	1	0	1	0	0	0	0	0	0	0	0	0	0	0	0	0	0	0	0	0	0	0	0	0.285714	0	0	0	0	0	0.0740741	1	1	1	1	1
1024	2	1	1	1	2	1	2	2	#NULL!	#NULL!	1	0	0	0	1	1	1	1	0	1	1	0	0	0	0	0	1	0	0	1	0	1	0	1	0	0	1	0.571429	0.75	0	0.333333	0.5	0.4	0.444444	2	3	1	2	2
1025	1	1	2	2	2	1	2	2	16	#NULL!	0	0	0	0	1	0	1	1	0	0	0	0	0	0	0	0	0	0	0	1	0	0	0	0	1	1	0	0.285714	0.25	0	0	0.25	0.4	0.222222	1	1	1	1	1
1026	2	1	1	1	2	1	2	2	20	#NULL!	0	0	0	1	1	0	1	0	0	0	0	0	0	0	0	0	0	0	0	0	0	1	0	0	1	1	0	0.428571	0	0	0	0	0.6	0.222222	2	1	1	1	1
1027	1	2	1	1	2	1	1	1	14	2	1	1	0	0	1	0	1	1	0	0	0	0	0	0	0	0	1	0	1	0	1	1	0	1	1	1	1	0.571429	0.25	0	0.333333	0.5	1	0.481481	2	1	1	2	2
1029	1	2	1	1	2	1	1	2	40	#NULL!	1	0	1	0	1	0	1	1	0	0	0	0	0	0	0	0	0	0	0	0	1	1	0	0	0	1	0	0.571429	0.25	0	0	0	0.6	0.296296	2	1	1	1	1
1030	1	1	1	1	2	1	2	2	14	#NULL!	1	1	0	0	1	0	1	1	0	1	0	0	0	0	0	0	1	0	1	0	1	1	0	1	1	1	0	0.571429	0.5	0	0.333333	0.25	1	0.481481	2	2	1	2	1
1031	1	2	1	2	1	1	2	2	11	#NULL!	1	0	0	0	1	0	1	1	0	0	0	0	0	0	0	0	0	0	0	1	1	1	0	0	0	1	1	0.428571	0.25	0	0	0.5	0.6	0.333333	2	1	1	1	2
1032	2	1	1	2	2	1	1	2	60	#NULL!	0	0	0	0	1	0	1	1	0	0	0	0	0	0	0	0	0	0	1	0	0	1	0	0	1	1	1	0.285714	0.25	0	0	0.5	0.6	0.296296	1	1	1	1	2
1033	1	1	2	#NULL!	2	1	1	2	21	#NULL!	1	0	0	0	1	0	1	1	0	0	1	0	0	0	0	0	1	0	0	1	1	1	0	0	1	1	1	0.428571	0.5	0	0.333333	0.5	0.8	0.444444	2	2	1	2	2
1034	2	1	1	1	2	1	1	2	15	#NULL!	0	0	0	1	1	0	1	1	0	0	0	0	0	0	0	0	1	0	0	0	1	1	0	0	0	0	1	0.428571	0.25	0	0.333333	0.25	0.4	0.296296	2	1	1	2	1
1035	2	2	1	1	1	1	1	2	20	#NULL!	1	0	0	0	1	1	1	1	0	0	0	0	0	0	0	0	0	0	0	0	1	1	0	0	0	0	1	0.571429	0.25	0	0	0.25	0.4	0.296296	2	1	1	1	1
1036	1	1	2	1	2	1	1	2	15	#NULL!	1	0	1	1	1	1	1	1	0	0	0	0	0	0	0	0	1	0	0	0	1	1	0	0	0	0	0	0.857143	0.25	0	0.333333	0	0.4	0.37037	3	1	1	2	1
1037	1	1	2	1	2	1	1	2	30	#NULL!	0	0	0	0	1	0	1	0	0	0	0	0	0	0	0	0	0	0	0	0	0	1	0	0	1	1	1	0.285714	0	0	0	0.25	0.6	0.222222	1	1	1	1	1
1038	2	1	1	1	2	1	1	2	18	#NULL!	1	1	0	1	1	0	1	0	0	1	0	0	1	0	0	0	1	0	1	1	1	1	0	1	1	0	1	0.714286	0.25	0.25	0.333333	0.75	0.8	0.555556	3	1	2	2	3
1039	1	#NULL!	1	2	1	1	2	1	14	2	1	1	0	0	1	1	0	1	0	0	0	0	0	0	0	0	0	0	1	1	1	1	0	0	1	1	1	0.571429	0.25	0	0	0.75	0.8	0.444444	2	1	1	1	3
1040	1	1	1	1	2	1	1	2	15	#NULL!	1	0	0	0	1	0	1	0	0	0	0	0	0	0	0	0	1	0	0	0	0	0	0	0	1	1	0	0.428571	0	0	0.333333	0	0.4	0.222222	2	1	1	2	1
1041	2	2	1	1	1	1	1	2	18	#NULL!	0	0	0	0	1	0	1	0	0	0	0	0	0	0	0	0	0	0	1	0	0	1	0	0	0	0	0	0.285714	0	0	0	0.25	0.2	0.148148	1	1	1	1	1
1042	1	2	1	1	2	1	2	2	25	#NULL!	1	0	0	0	1	0	1	1	0	0	0	0	1	0	0	0	1	0	0	0	0	0	0	0	1	1	0	0.428571	0.25	0.25	0.333333	0	0.4	0.296296	2	1	2	2	1
1043	2	1	1	2	2	1	2	2	13	#NULL!	0	0	0	0	0	0	1	0	0	0	0	0	0	0	0	0	0	0	1	1	0	0	0	0	1	1	0	0.142857	0	0	0	0.5	0.4	0.185185	1	1	1	1	2
1044	1	1	1	1	2	1	2	2	11	#NULL!	0	0	0	0	0	0	1	0	0	0	0	0	0	0	0	0	1	0	0	0	1	1	0	0	1	1	0	0.142857	0	0	0.333333	0	0.8	0.222222	1	1	1	2	1
1045	2	1	2	2	#NULL!	1	1	1	25	2	1	1	0	1	1	0	1	1	0	1	1	1	0	0	0	0	1	0	1	1	1	0	0	0	1	0	0	0.714286	0.75	0.25	0.333333	0.5	0.4	0.518519	3	3	2	2	2
1046	1	2	1	1	1	1	1	2	30	#NULL!	0	0	0	0	0	0	1	1	0	0	0	0	0	0	0	0	0	0	1	0	0	0	0	1	1	1	1	0.142857	0.25	0	0	0.5	0.6	0.259259	1	1	1	1	2
1047	1	2	1	1	1	1	2	1	30	1	0	0	0	0	0	0	1	1	0	0	0	0	0	0	0	0	0	0	1	0	0	0	0	1	1	1	1	0.142857	0.25	0	0	0.5	0.6	0.259259	1	1	1	1	2
1048	1	1	1	1	2	1	1	2	20	#NULL!	1	0	0	0	0	0	1	1	0	0	0	0	0	0	0	0	1	1	0	0	1	1	0	0	1	0	1	0.285714	0.25	0	0.666667	0.25	0.6	0.333333	1	1	1	3	1
1049	1	1	1	1	2	1	1	2	#NULL!	#NULL!	0	0	0	0	0	0	1	0	0	0	1	0	0	0	0	0	1	0	0	1	0	1	0	0	0	0	0	0.142857	0.25	0	0.333333	0.25	0.2	0.185185	1	1	1	2	1
1050	1	2	1	1	1	1	2	2	30	#NULL!	1	1	1	0	1	0	1	1	0	0	0	0	0	0	0	0	0	0	1	0	0	1	0	1	0	0	1	0.714286	0.25	0	0	0.5	0.4	0.37037	3	1	1	1	2
1051	1	2	1	2	1	1	1	2	7	#NULL!	1	0	0	0	0	0	0	0	0	0	0	0	0	0	0	0	0	0	0	0	0	0	0	1	0	0	0	0.142857	0	0	0	0	0.2	0.0740741	1	1	1	1	1
1052	1	2	1	2	1	1	1	2	7	#NULL!	0	0	0	0	0	0	1	0	0	0	0	0	0	0	0	0	1	0	0	0	0	1	0	1	0	0	1	0.142857	0	0	0.333333	0.25	0.4	0.185185	1	1	1	2	1
1053	1	1	2	2	2	1	1	2	15	#NULL!	1	0	0	0	1	1	1	1	1	1	0	0	0	0	0	0	1	0	1	1	1	1	1	0	1	1	1	0.571429	0.75	0	0.333333	1	0.8	0.592593	2	3	1	2	3
1054	1	2	1	1	2	1	1	2	30	#NULL!	0	0	0	0	0	0	1	0	0	0	0	0	0	0	0	0	1	0	1	0	0	1	0	0	0	0	0	0.142857	0	0	0.333333	0.25	0.2	0.148148	1	1	1	2	1
1055	1	1	2	1	2	1	1	2	30	#NULL!	0	0	0	0	0	0	1	0	0	0	0	0	0	0	0	0	1	0	0	0	1	1	0	0	0	0	0	0.142857	0	0	0.333333	0	0.4	0.148148	1	1	1	2	1
1056	1	1	2	2	2	1	1	2	36	#NULL!	1	0	1	0	0	1	1	0	1	1	1	0	0	0	0	0	1	0	0	1	0	1	1	0	1	#NULL!	0	0.571429	0.75	0	0.333333	0.5	#NULL!	0.444444	2	3	1	2	2
1057	1	1	2	1	2	1	2	1	14	2	0	0	0	0	0	0	1	0	0	0	0	0	0	0	0	0	1	0	0	0	0	1	0	0	1	1	0	0.142857	0	0	0.333333	0	0.6	0.185185	1	1	1	2	1
1058	1	2	1	1	2	1	2	1	18	1	1	0	0	0	0	0	1	1	0	0	0	0	0	0	0	0	0	0	0	0	1	1	0	0	1	1	0	0.285714	0.25	0	0	0	0.8	0.259259	1	1	1	1	1
1059	1	1	2	2	2	1	1	2	8	#NULL!	0	0	0	1	1	0	1	1	0	0	0	0	0	0	0	0	0	0	0	0	0	0	0	0	1	1	0	0.428571	0.25	0	0	0	0.4	0.222222	2	1	1	1	1
1060	1	2	1	1	2	1	1	1	12	2	0	0	0	0	0	0	1	1	0	0	0	0	0	0	0	0	1	0	0	0	0	0	0	0	1	1	0	0.142857	0.25	0	0.333333	0	0.4	0.185185	1	1	1	2	1
1061	1	1	1	1	2	1	1	2	8	#NULL!	0	0	0	0	0	0	1	0	0	0	0	0	0	0	0	0	1	0	0	0	1	1	0	0	1	1	1	0.142857	0	0	0.333333	0.25	0.8	0.259259	1	1	1	2	1
1062	1	2	1	1	2	1	1	2	15	#NULL!	0	0	0	0	0	0	1	0	0	0	0	0	0	0	0	0	1	0	0	1	0	1	0	0	1	1	1	0.142857	0	0	0.333333	0.5	0.6	0.259259	1	1	1	2	2
1063	2	1	2	2	2	1	1	2	11	#NULL!	0	0	0	0	0	0	1	1	0	0	1	0	0	0	0	0	1	0	0	0	0	1	0	0	0	0	1	0.142857	0.5	0	0.333333	0.25	0.2	0.222222	1	2	1	2	1
1064	1	1	1	1	2	1	2	2	25	#NULL!	0	0	0	1	1	0	1	0	0	0	0	0	0	0	0	0	0	0	0	0	0	1	0	0	1	1	0	0.428571	0	0	0	0	0.6	0.222222	2	1	1	1	1
1065	1	1	1	1	2	1	1	2	14	#NULL!	1	0	1	1	1	1	1	1	1	0	1	1	0	0	0	0	1	0	1	0	1	1	0	1	1	1	0	0.857143	0.75	0.25	0.333333	0.25	1	0.62963	3	3	2	2	1
1066	1	1	1	1	1	1	1	2	15	#NULL!	1	0	0	0	1	0	1	1	0	0	0	0	0	0	0	0	0	0	0	0	1	0	0	0	1	1	0	0.428571	0.25	0	0	0	0.6	0.259259	2	1	1	1	1
1067	2	1	1	1	1	1	2	1	30	1	1	0	0	0	0	1	1	0	1	0	0	0	0	0	0	0	1	0	0	0	0	1	0	0	0	0	0	0.428571	0.25	0	0.333333	0	0.2	0.222222	2	1	1	2	1
1068	2	1	1	1	2	1	2	1	14	2	1	1	1	0	1	0	1	1	0	0	0	0	0	0	0	0	0	0	1	1	1	0	0	1	1	1	1	0.714286	0.25	0	0	0.75	0.8	0.481481	3	1	1	1	3
1069	1	1	2	1	2	1	1	2	15	#NULL!	0	0	0	0	1	0	1	0	0	0	0	0	0	0	0	0	0	0	0	1	0	1	0	0	1	1	0	0.285714	0	0	0	0.25	0.6	0.222222	1	1	1	1	1
1070	1	2	1	1	2	1	1	2	16	#NULL!	1	0	0	0	0	0	1	1	0	1	1	0	0	0	0	0	0	0	1	1	0	0	0	0	1	1	0	0.285714	0.75	0	0	0.5	0.4	0.333333	1	3	1	1	2
1071	1	2	1	1	2	1	2	2	30	#NULL!	1	0	0	0	1	0	1	1	0	0	0	0	0	0	0	0	1	0	0	0	1	0	0	0	1	1	0	0.428571	0.25	0	0.333333	0	0.6	0.296296	2	1	1	2	1
1072	1	2	1	1	2	1	1	2	10	#NULL!	0	0	0	0	0	0	1	0	0	0	0	0	0	0	0	0	1	0	0	0	0	0	0	0	0	0	0	0.142857	0	0	0.333333	0	0	0.0740741	1	1	1	2	1
1073	2	1	1	1	2	1	1	2	14	#NULL!	1	1	0	0	1	0	0	1	1	0	1	0	0	0	0	0	1	0	0	0	1	1	0	0	1	1	1	0.428571	0.75	0	0.333333	0.25	0.8	0.444444	2	3	1	2	1
1074	1	2	1	1	2	1	1	2	16	#NULL!	1	0	0	0	1	1	1	1	0	0	0	0	0	0	0	0	1	0	1	0	0	1	0	0	1	1	1	0.571429	0.25	0	0.333333	0.5	0.6	0.407407	2	1	1	2	2
1075	2	1	1	#NULL!	2	1	2	2	11	#NULL!	1	0	0	0	1	1	0	1	0	1	1	0	0	0	0	0	0	0	1	0	0	1	0	1	0	1	1	0.428571	0.75	0	0	0.5	0.6	0.407407	2	3	1	1	2
1076	2	1	2	#NULL!	2	1	2	2	7	#NULL!	1	0	0	0	1	1	0	1	0	1	1	0	0	0	0	0	1	0	0	1	0	1	0	1	0	1	1	0.428571	0.75	0	0.333333	0.5	0.6	0.444444	2	3	1	2	2
1077	2	1	1	1	2	1	1	2	7	#NULL!	1	0	0	0	1	0	1	1	0	0	0	0	0	0	0	0	1	1	0	1	1	0	0	0	1	1	0	0.428571	0.25	0	0.666667	0.25	0.6	0.37037	2	1	1	3	1
1079	2	1	2	2	2	1	1	2	14	#NULL!	1	0	1	1	1	0	1	1	0	0	0	0	0	0	0	0	0	1	0	0	1	1	0	0	1	0	1	0.714286	0.25	0	0.333333	0.25	0.6	0.407407	3	1	1	2	1
1080	1	2	1	1	2	1	2	2	13	#NULL!	1	0	0	0	1	0	1	1	0	0	0	0	0	0	0	0	1	1	0	0	#NULL!	1	0	0	1	0	1	0.428571	0.25	0	0.666667	0.25	#NULL!	0.333333	2	1	1	3	1
1081	1	2	1	1	2	1	1	2	12	#NULL!	0	0	0	1	1	0	1	1	0	0	1	0	0	0	0	0	1	0	0	0	0	0	0	0	0	0	1	0.428571	0.5	0	0.333333	0.25	0	0.259259	2	2	1	2	1
1082	1	#NULL!	1	1	2	1	1	2	15	#NULL!	0	0	0	1	1	1	1	1	1	1	1	0	0	0	0	0	0	0	0	0	1	1	0	1	0	1	1	0.571429	1	0	0	0.25	0.8	0.481481	2	3	1	1	1
1083	1	#NULL!	2	2	2	1	1	2	#NULL!	#NULL!	0	0	0	1	1	1	0	1	0	1	1	1	0	0	0	0	0	0	0	0	1	0	0	0	1	0	1	0.428571	0.75	0.25	0	0.25	0.4	0.37037	2	3	2	1	1
1084	1	#NULL!	1	2	2	1	1	1	25	2	1	1	0	0	1	0	0	0	1	0	0	0	0	0	0	0	1	0	0	0	0	1	0	0	1	0	1	0.428571	0.25	0	0.333333	0.25	0.4	0.296296	2	1	1	2	1
1085	1	#NULL!	1	1	2	1	2	1	20	1	1	0	0	0	0	1	1	1	0	0	0	0	0	0	0	0	1	#NULL!	1	0	1	#NULL!	1	0	1	0	0	0.428571	0.25	0	0.333333	0.5	#NULL!	0.333333	2	1	1	2	2
1086	1	#NULL!	1	1	2	1	2	2	18	#NULL!	1	1	0	1	1	0	1	1	0	1	1	0	0	0	0	0	1	0	0	1	1	0	0	0	1	0	0	0.714286	0.75	0	0.333333	0.25	0.4	0.444444	3	3	1	2	1
1087	1	#NULL!	1	2	2	1	1	1	17	2	1	0	1	0	1	1	1	0	0	0	0	0	0	0	0	0	1	0	1	0	1	0	0	0	0	1	0	0.714286	0	0	0.333333	0.25	0.4	0.333333	3	1	1	2	1
1088	1	#NULL!	1	1	2	1	2	1	10	2	1	1	1	0	1	0	1	0	0	1	1	0	0	0	0	0	0	0	1	1	1	0	0	0	1	0	0	0.714286	0.5	0	0	0.5	0.4	0.407407	3	2	1	1	2
1089	1	#NULL!	1	1	2	1	2	1	#NULL!	#NULL!	1	1	0	1	1	0	1	1	1	0	1	0	0	1	0	1	1	1	0	1	0	1	0	0	1	0	0	0.714286	0.75	0.25	1	0.25	0.4	0.555556	3	3	2	3	1
1090	1	#NULL!	1	1	2	1	2	1	8	1	1	0	0	0	1	0	1	1	0	1	1	0	0	1	0	0	1	1	0	1	1	1	0	0	1	0	1	0.428571	0.75	0.25	0.666667	0.5	0.6	0.518519	2	3	2	3	2
1091	1	#NULL!	1	1	2	1	2	1	15	1	0	0	#NULL!	0	0	0	1	1	0	1	1	0	0	0	1	0	1	0	1	0	0	1	0	0	1	0	1	0.142857	0.75	0.25	0.333333	0.5	0.4	0.37037	1	3	2	2	2
1092	2	#NULL!	1	1	2	1	1	1	20	2	1	1	0	1	1	1	1	1	0	1	1	0	0	0	0	0	1	0	1	1	0	1	0	0	1	0	1	0.857143	0.75	0	0.333333	0.75	0.4	0.555556	3	3	1	2	3
1093	1	#NULL!	1	1	2	1	1	#NULL!	10	2	1	#NULL!	1	1	1	0	1	1	0	0	1	1	0	0	0	1	0	1	1	0	1	1	0	0	1	1	0	0.714286	0.5	0.25	0.666667	0.25	0.8	0.555556	3	2	2	3	1
1094	1	#NULL!	1	2	2	1	1	1	20	2	1	0	0	0	1	1	0	1	0	1	0	1	1	0	0	0	0	0	1	1	0	1	1	0	1	1	1	0.428571	0.5	0.5	0	1	0.6	0.518519	2	2	3	1	3
1095	1	#NULL!	1	1	2	1	1	#NULL!	20	2	1	0	1	0	0	1	1	0	0	0	0	0	1	0	0	0	1	0	0	0	1	1	0	0	1	0	1	0.571429	0	0.25	0.333333	0.25	0.6	0.37037	2	1	2	2	1
1096	1	#NULL!	1	1	2	1	1	#NULL!	20	2	0	0	1	1	0	#NULL!	0	1	#NULL!	1	1	0	0	0	0	0	0	1	1	0	1	0	0	0	1	0	1	0.285714	0.75	0	0.333333	0.5	0.4	0.37037	1	3	1	2	2
1097	1	#NULL!	1	1	2	1	1	1	20	2	1	1	0	1	1	0	1	1	1	1	0	0	1	0	0	0	0	0	1	0	1	1	1	0	1	1	1	0.714286	0.75	0.25	0	0.75	0.8	0.592593	3	3	2	1	3
1098	1	#NULL!	2	2	2	1	1	1	20	2	1	0	1	1	1	0	1	1	0	0	1	0	0	1	0	0	1	0	1	1	1	0	0	0	1	0	1	0.714286	0.5	0.25	0.333333	0.75	0.4	0.518519	3	2	2	2	3
1099	1	#NULL!	1	1	2	1	1	#NULL!	20	2	1	1	0	1	1	1	0	0	0	0	1	0	1	0	0	1	1	0	1	1	0	1	1	0	1	0	1	0.714286	0.25	0.25	0.666667	1	0.4	0.555556	3	1	2	3	3
1100	1	#NULL!	1	1	2	1	1	#NULL!	80	2	1	1	0	1	1	0	1	1	0	1	1	0	0	1	0	0	1	0	1	1	1	1	0	0	1	0	1	0.714286	0.75	0.25	0.333333	0.75	0.6	0.592593	3	3	2	2	3
1101	2	#NULL!	1	1	2	1	1	#NULL!	10	2	1	1	0	1	1	0	1	1	0	1	1	0	0	1	0	0	1	1	0	1	0	1	0	0	1	0	1	0.714286	0.75	0.25	0.666667	0.5	0.4	0.555556	3	3	2	3	2
1102	1	#NULL!	1	1	2	1	1	#NULL!	12	2	1	0	1	1	1	1	1	1	0	1	0	1	0	0	0	0	1	0	1	1	1	1	0	0	1	0	1	0.857143	0.5	0.25	0.333333	0.75	0.6	0.592593	3	2	2	2	3
1103	2	2	#NULL!	2	2	1	1	2	15	#NULL!	1	0	0	0	0	1	0	1	1	0	0	0	0	0	0	0	0	1	0	0	1	1	0	0	1	1	0	0.285714	0.5	0	0.333333	0	0.8	0.333333	1	2	1	2	1
1104	#NULL!	2	1	1	2	1	1	1	16	2	0	0	0	0	0	0	1	0	0	0	0	0	0	0	0	0	1	1	0	0	1	1	0	0	0	0	1	0.142857	0	0	0.666667	0.25	0.4	0.222222	1	1	1	3	1
1105	1	1	1	#NULL!	1	#NULL!	1	2	11	#NULL!	1	1	1	1	1	1	1	1	1	1	1	0	0	0	0	0	1	0	1	1	1	1	#NULL!	0	1	1	0	1	1	0	0.333333	#NULL!	0.8	0.666667	3	3	1	2	#NULL!
1106	1	1	2	1	2	1	1	2	#NULL!	#NULL!	0	0	0	0	1	1	1	1	0	1	1	#NULL!	0	#NULL!	0	0	0	1	1	0	1	0	0	0	0	1	1	0.428571	0.75	0	0.333333	0.5	0.4	0.407407	2	3	1	2	2
1108	1	1	2	2	2	1	1	2	#NULL!	#NULL!	1	1	0	0	1	0	1	1	1	0	0	0	1	0	0	0	1	0	1	0	0	1	0	0	1	1	0	0.571429	0.5	0.25	0.333333	0.25	0.6	0.444444	2	2	2	2	1
1109	2	1	1	1	2	1	1	2	6	#NULL!	1	1	1	0	1	1	0	1	0	1	1	0	0	0	0	0	1	0	1	1	1	1	0	1	0	1	1	0.714286	0.75	0	0.333333	0.75	0.8	0.592593	3	3	1	2	3
1110	2	2	1	1	2	1	1	2	7	#NULL!	0	0	0	0	0	0	1	1	0	0	0	0	0	0	0	0	0	0	0	0	0	0	0	0	0	0	0	0.142857	0.25	0	0	0	0	0.0740741	1	1	1	1	1
1111	1	1	2	1	2	1	1	2	7	#NULL!	1	1	0	1	1	0	1	0	0	0	1	0	0	0	0	1	1	0	1	0	0	1	1	1	1	1	0	0.714286	0.25	0	0.666667	0.5	0.8	0.518519	3	1	1	3	2
1112	1	#NULL!	2	2	2	1	1	1	15	2	1	0	0	0	1	1	1	1	1	1	1	0	1	1	0	0	1	0	1	0	1	1	0	0	1	1	0	0.571429	1	0.5	0.333333	0.25	0.8	0.592593	2	3	3	2	1
1113	1	1	2	1	2	1	1	2	10	#NULL!	0	0	0	0	0	0	1	0	0	0	0	0	0	0	0	0	1	0	1	0	1	0	0	1	0	0	0	0.142857	0	0	0.333333	0.25	0.4	0.185185	1	1	1	2	1
1114	1	2	2	1	2	1	1	2	15	#NULL!	0	0	0	1	0	1	1	0	0	0	1	0	0	0	1	0	0	0	1	1	0	1	0	0	1	0	0	0.428571	0.25	0.25	0	0.5	0.4	0.333333	2	1	2	1	2
1115	1	1	#NULL!	#NULL!	2	1	1	2	5	#NULL!	1	0	0	0	1	1	0	1	0	0	1	1	0	0	1	0	1	0	#NULL!	1	0	1	0	0	1	1	0	0.428571	0.5	0.5	0.333333	#NULL!	0.6	0.444444	2	2	3	2	#NULL!
1116	1	2	1	1	2	1	1	1	17	2	1	1	0	0	1	1	1	1	1	1	0	0	0	0	0	0	0	0	0	0	0	1	0	0	0	1	0	0.714286	0.75	0	0	0	0.4	0.37037	3	3	1	1	1
1117	#NULL!	2	1	1	1	1	1	1	16	2	1	1	1	0	1	0	1	1	0	1	0	0	0	0	0	0	0	1	1	0	1	1	0	0	1	0	1	0.714286	0.5	0	0.333333	0.5	0.6	0.481481	3	2	1	2	2
1118	1	2	1	1	2	1	2	2	30	#NULL!	1	0	1	1	1	0	1	1	0	1	1	0	0	1	0	0	1	0	1	1	1	1	0	0	0	1	0	0.714286	0.75	0.25	0.333333	0.5	0.6	0.555556	3	3	2	2	2
1119	#NULL!	2	1	1	2	1	1	1	#NULL!	2	1	1	0	1	1	1	0	1	0	0	1	1	0	0	0	0	0	1	1	0	1	1	0	0	1	0	1	0.714286	0.5	0.25	0.333333	0.5	0.6	0.518519	3	2	2	2	2
1120	1	1	1	1	1	1	2	2	15	#NULL!	1	1	1	0	0	1	1	0	1	1	0	0	0	0	0	0	0	0	1	1	1	1	1	0	1	1	1	0.714286	0.5	0	0	1	0.8	0.555556	3	2	1	1	3
1121	1	2	2	1	2	1	1	2	16	#NULL!	1	1	0	1	1	0	1	1	0	1	1	0	0	1	0	0	1	0	1	1	1	1	0	0	1	0	1	0.714286	0.75	0.25	0.333333	0.75	0.6	0.592593	3	3	2	2	3
1122	1	2	1	2	1	1	1	1	20	#NULL!	1	0	0	0	1	1	1	1	0	0	1	1	0	0	0	0	1	0	0	0	1	1	0	0	1	1	0	0.571429	0.5	0.25	0.333333	0	0.8	0.444444	2	2	2	2	1
1123	1	1	1	1	2	1	1	2	15	#NULL!	0	0	0	1	0	0	1	1	0	1	1	0	0	0	1	0	1	0	1	1	0	1	0	0	1	1	0	0.285714	0.75	0.25	0.333333	0.5	0.6	0.444444	1	3	2	2	2
1124	1	2	1	1	2	1	1	2	60	#NULL!	0	0	0	1	1	0	1	1	1	1	1	0	0	0	0	0	0	1	1	0	1	1	0	0	1	1	0	0.428571	1	0	0.333333	0.25	0.8	0.481481	2	3	1	2	1
1126	1	1	2	1	2	1	1	2	10	#NULL!	1	1	1	0	1	1	1	1	1	1	0	1	0	0	1	0	0	1	1	1	1	1	0	1	1	1	0	0.857143	0.75	0.5	0.333333	0.5	1	0.703704	3	3	3	2	2
1127	1	2	1	2	1	1	1	2	20	#NULL!	1	1	0	1	1	1	1	1	0	0	0	0	0	0	0	0	0	1	1	0	1	1	0	1	1	1	0	0.857143	0.25	0	0.333333	0.25	1	0.518519	3	1	1	2	1
1128	1	1	1	2	2	1	2	1	35	2	0	0	0	0	1	1	1	0	0	1	0	0	0	0	0	0	0	1	0	1	1	0	0	0	1	0	1	0.428571	0.25	0	0.333333	0.5	0.4	0.333333	2	1	1	2	2
1129	1	2	1	1	2	1	1	1	15	2	1	0	0	0	0	1	0	1	1	0	0	0	0	0	0	0	0	0	0	0	1	1	0	0	1	0	1	0.285714	0.5	0	0	0.25	0.6	0.296296	1	2	1	1	1
1130	1	2	1	1	2	1	1	1	30	2	0	0	0	0	0	0	1	1	0	0	0	0	0	0	0	0	0	0	0	0	1	0	0	0	1	1	0	0.142857	0.25	0	0	0	0.6	0.185185	1	1	1	1	1
1131	1	1	1	2	2	1	1	2	14	#NULL!	1	1	1	0	1	1	1	1	1	0	1	1	0	0	0	0	1	1	1	0	1	1	0	0	1	1	0	0.857143	0.75	0.25	0.666667	0.25	0.8	0.62963	3	3	2	3	1
1132	1	1	1	2	1	1	1	2	30	#NULL!	1	0	1	0	0	1	1	1	0	0	0	0	0	0	0	0	1	1	0	0	1	1	0	1	1	1	1	0.571429	0.25	0	0.666667	0.25	1	0.481481	2	1	1	3	1
1133	1	2	1	1	2	1	1	2	30	#NULL!	0	0	0	0	1	0	0	1	1	1	0	0	0	0	0	0	0	1	0	0	1	1	0	1	1	1	1	0.142857	0.75	0	0.333333	0.25	1	0.407407	1	3	1	2	1
1134	1	2	1	1	2	1	1	1	20	2	0	0	0	0	1	0	1	1	0	0	0	0	0	0	0	0	0	0	0	1	1	1	0	1	1	1	1	0.285714	0.25	0	0	0.5	1	0.37037	1	1	1	1	2
1135	2	2	1	1	1	1	2	1	18	1	0	0	0	1	1	0	1	0	0	0	1	1	0	0	0	0	1	1	1	0	1	1	0	0	1	1	0	0.428571	0.25	0.25	0.666667	0.25	0.8	0.444444	2	1	2	3	1
1136	1	1	1	2	1	1	1	1	20	2	1	0	0	0	1	1	1	1	0	0	1	1	1	0	0	0	1	0	0	0	1	1	0	0	1	1	0	0.571429	0.5	0.5	0.333333	0	0.8	0.481481	2	2	3	2	1
1137	1	2	1	1	2	1	1	1	25	2	1	0	0	0	1	0	1	1	0	0	0	0	0	0	0	0	1	0	0	1	1	0	0	0	0	0	1	0.428571	0.25	0	0.333333	0.5	0.2	0.296296	2	1	1	2	2
1138	2	1	2	2	1	1	1	2	15	#NULL!	0	0	1	1	1	1	0	1	0	0	1	1	0	1	0	0	0	1	0	1	1	1	0	1	0	0	1	0.571429	0.5	0.5	0.333333	0.5	0.6	0.518519	2	2	3	2	2
1139	2	1	1	1	1	1	1	2	20	#NULL!	0	0	1	0	1	1	1	1	0	0	1	0	0	1	0	0	1	0	1	1	0	1	1	0	1	0	0	0.571429	0.5	0.25	0.333333	0.75	0.4	0.481481	2	2	2	2	3
1140	1	2	1	1	2	1	1	1	15	2	1	1	0	1	1	1	1	1	0	0	0	0	0	0	0	0	1	1	1	1	0	1	0	1	1	1	0	0.857143	0.25	0	0.666667	0.5	0.8	0.555556	3	1	1	3	2
1141	1	2	1	1	2	1	1	2	20	#NULL!	1	0	0	0	1	0	1	0	0	0	0	0	0	0	0	0	1	0	0	1	0	0	0	0	0	0	0	0.428571	0	0	0.333333	0.25	0	0.185185	2	1	1	2	1
1142	1	2	1	2	2	1	2	2	35	#NULL!	1	0	0	0	1	1	1	1	0	0	1	0	0	0	0	0	1	0	1	0	1	1	0	1	1	1	1	0.571429	0.5	0	0.333333	0.5	1	0.518519	2	2	1	2	2
1143	2	2	1	1	2	1	1	2	25	#NULL!	1	0	0	1	1	1	1	1	0	1	0	0	0	0	0	0	1	0	1	0	1	1	0	0	1	1	1	0.714286	0.5	0	0.333333	0.5	0.8	0.518519	3	2	1	2	2
1145	1	2	1	2	2	1	2	2	60	#NULL!	1	1	0	0	1	0	1	1	0	0	0	1	1	0	0	0	1	0	1	0	1	1	0	1	1	1	0	0.571429	0.25	0.5	0.333333	0.25	1	0.518519	2	1	3	2	1
1146	1	1	1	1	2	1	1	2	20	#NULL!	1	0	0	0	1	0	1	1	0	0	0	0	0	0	0	0	0	0	1	0	1	1	0	0	1	1	0	0.428571	0.25	0	0	0.25	0.8	0.333333	2	1	1	1	1
1147	1	1	1	2	2	1	1	2	28	#NULL!	1	0	0	0	1	0	1	1	0	1	0	1	0	0	0	0	0	0	1	1	0	0	0	0	1	1	0	0.428571	0.5	0.25	0	0.5	0.4	0.37037	2	2	2	1	2
1148	1	2	1	2	2	1	1	2	15	#NULL!	1	0	0	1	1	0	1	1	0	0	0	0	0	0	0	0	0	0	1	1	0	0	0	0	1	1	0	0.571429	0.25	0	0	0.5	0.4	0.333333	2	1	1	1	2
1149	2	2	1	1	1	1	1	1	30	2	1	0	0	1	1	0	1	1	0	1	1	0	0	0	0	0	1	0	1	0	1	1	0	1	1	1	0	0.571429	0.75	0	0.333333	0.25	1	0.518519	2	3	1	2	1
1150	1	2	1	1	2	1	1	2	18	#NULL!	1	0	0	0	0	0	1	1	0	1	0	0	0	0	0	0	1	0	1	0	1	1	0	0	0	1	0	0.285714	0.5	0	0.333333	0.25	0.6	0.333333	1	2	1	2	1
1151	2	1	1	2	2	1	2	1	50	2	1	0	0	1	1	0	0	1	1	0	0	0	0	0	0	0	1	0	1	1	0	1	0	0	1	1	0	0.428571	0.5	0	0.333333	0.5	0.6	0.407407	2	2	1	2	2
1152	1	2	1	1	2	1	1	2	16	#NULL!	1	0	0	1	1	1	1	1	0	0	0	0	0	0	0	0	1	0	1	0	1	1	0	1	1	1	0	0.714286	0.25	0	0.333333	0.25	1	0.481481	3	1	1	2	1
1153	1	2	1	2	2	#NULL!	1	1	15	2	0	0	0	1	1	0	1	1	0	0	0	0	0	0	0	0	0	0	0	0	1	1	0	0	1	1	0	0.428571	0.25	0	0	0	0.8	0.296296	2	1	1	1	1
1155	1	2	1	1	2	1	1	2	20	#NULL!	1	0	0	1	1	0	0	1	1	0	1	0	0	0	0	0	0	0	1	1	1	1	0	0	1	1	1	0.428571	0.75	0	0	0.75	0.8	0.481481	2	3	1	1	3
1156	2	2	1	2	2	1	1	1	28	2	1	0	0	1	1	1	1	1	0	1	1	0	0	0	0	0	1	0	0	0	1	1	0	1	1	1	0	0.714286	0.75	0	0.333333	0	1	0.518519	3	3	1	2	1
1157	2	2	1	1	2	1	2	2	10	#NULL!	1	1	1	1	1	0	1	1	0	0	0	0	0	0	0	0	1	0	1	0	1	1	0	1	1	1	1	0.857143	0.25	0	0.333333	0.5	1	0.555556	3	1	1	2	2
1158	1	1	1	1	2	1	2	2	35	#NULL!	1	0	0	1	1	1	1	1	0	0	0	0	0	0	0	0	0	0	1	0	1	1	0	1	1	1	0	0.714286	0.25	0	0	0.25	1	0.444444	3	1	1	1	1
1159	1	1	1	2	2	1	1	2	25	#NULL!	0	0	0	0	0	0	1	1	0	0	0	0	0	0	0	0	1	0	1	0	1	1	0	0	0	0	1	0.142857	0.25	0	0.333333	0.5	0.4	0.259259	1	1	1	2	2
1160	2	2	1	2	2	1	1	2	14	#NULL!	1	0	1	0	1	1	1	1	0	1	0	1	0	0	0	0	1	0	0	0	1	1	0	0	0	0	0	0.714286	0.5	0.25	0.333333	0	0.4	0.407407	3	2	2	2	1
1161	1	2	1	2	2	1	1	2	40	#NULL!	1	0	0	1	1	1	1	1	0	0	0	0	0	0	0	0	1	0	0	0	0	0	0	1	1	1	1	0.714286	0.25	0	0.333333	0.25	0.6	0.407407	3	1	1	2	1
1162	2	2	1	1	2	1	1	1	60	2	1	0	0	1	1	0	0	1	1	1	1	0	0	0	0	0	1	0	1	1	0	0	0	0	1	1	0	0.428571	1	0	0.333333	0.5	0.4	0.444444	2	3	1	2	2
1163	1	2	1	1	2	1	1	2	21	#NULL!	1	1	0	1	1	0	1	1	0	0	1	0	0	0	0	0	1	0	1	0	1	1	0	1	1	1	1	0.714286	0.5	0	0.333333	0.5	1	0.555556	3	2	1	2	2
1164	1	2	1	2	2	1	1	1	35	2	1	0	0	0	1	0	1	0	0	1	1	0	0	0	0	0	1	0	1	1	0	0	#NULL!	0	1	1	0	0.428571	0.5	0	0.333333	#NULL!	0.4	0.37037	2	2	1	2	#NULL!
1166	1	2	1	2	2	1	1	2	15	#NULL!	1	0	1	1	1	0	1	1	1	1	1	0	0	0	0	0	1	0	0	0	1	1	0	1	1	1	0	0.714286	1	0	0.333333	0	1	0.555556	3	3	1	2	1
1167	1	1	1	1	2	1	2	2	42	#NULL!	1	0	0	1	1	1	1	1	0	1	1	0	0	0	0	0	0	0	0	0	1	1	0	1	1	1	1	0.714286	0.75	0	0	0.25	1	0.518519	3	3	1	1	1
1168	1	2	1	1	2	1	2	2	27	#NULL!	1	0	0	1	1	1	1	1	0	0	0	0	0	0	0	0	1	0	0	0	1	1	0	0	1	0	0	0.714286	0.25	0	0.333333	0	0.6	0.37037	3	1	1	2	1
1169	2	2	1	2	2	1	2	1	18	2	1	1	0	0	1	0	1	0	1	1	1	0	0	0	0	0	1	0	1	0	1	1	0	0	0	0	0	0.571429	0.75	0	0.333333	0.25	0.4	0.407407	2	3	1	2	1
1170	2	1	1	2	1	1	2	1	10	1	1	1	1	1	1	1	1	1	1	1	1	1	0	0	0	0	1	1	1	0	1	1	0	0	1	0	1	1	1	0.25	0.666667	0.5	0.6	0.703704	3	3	2	3	2
1171	2	2	1	1	2	1	1	1	8	2	1	1	1	1	1	0	1	1	1	1	1	0	0	0	0	0	1	0	1	1	1	1	0	0	1	1	1	0.857143	1	0	0.333333	0.75	0.8	0.666667	3	3	1	2	3
1172	2	1	1	2	2	1	1	2	8	#NULL!	1	0	1	1	1	1	1	1	1	1	1	0	0	1	0	0	1	0	1	1	1	1	1	0	1	1	1	0.857143	1	0.25	0.333333	1	0.8	0.740741	3	3	2	2	3
1173	1	2	1	1	2	1	1	2	7	#NULL!	1	0	1	1	1	1	1	1	1	1	1	0	0	0	0	0	1	0	1	1	1	1	1	0	1	0	1	0.857143	1	0	0.333333	1	0.6	0.666667	3	3	1	2	3
1174	1	2	1	1	1	1	1	2	8	#NULL!	1	1	1	#NULL!	1	1	1	1	1	1	1	1	0	0	0	0	1	0	1	1	1	1	0	0	1	1	1	0.857143	1	0.25	0.333333	0.75	0.8	0.703704	3	3	2	2	3
1175	1	2	1	1	2	1	1	2	10	#NULL!	1	1	1	1	1	1	1	1	1	1	1	0	0	0	0	0	1	0	1	1	1	1	1	0	1	1	1	1	1	0	0.333333	1	0.8	0.740741	3	3	1	2	3
1176	1	2	1	1	2	1	2	2	16	#NULL!	1	1	1	1	1	1	1	1	1	1	0	0	0	0	0	0	1	1	1	0	1	1	1	0	1	1	1	1	0.75	0	0.666667	0.75	0.8	0.703704	3	3	1	3	3
1177	2	2	1	2	1	1	1	2	12	#NULL!	0	0	1	0	0	1	1	1	0	1	1	1	1	0	0	0	1	0	1	1	1	1	1	0	0	0	0	0.428571	0.75	0.5	0.333333	0.75	0.4	0.518519	2	3	3	2	3
1178	2	2	1	2	1	1	1	1	12	2	1	1	1	1	1	1	1	1	1	1	1	0	0	0	0	0	1	0	1	1	1	1	1	0	1	1	1	1	1	0	0.333333	1	0.8	0.740741	3	3	1	2	3
1179	1	2	1	2	1	1	1	2	10	#NULL!	1	1	0	1	1	1	1	1	1	1	1	1	0	0	0	0	1	1	1	0	1	1	0	0	1	1	1	0.857143	1	0.25	0.666667	0.5	0.8	0.703704	3	3	2	3	2
1180	2	2	1	2	1	1	1	2	8	#NULL!	1	1	1	1	1	1	1	1	1	1	1	0	0	0	0	0	1	0	1	0	0	1	0	0	1	1	1	1	1	0	0.333333	0.5	0.6	0.62963	3	3	1	2	2
1181	2	2	1	1	2	1	2	2	12	#NULL!	1	1	1	0	0	1	1	1	1	1	1	1	0	0	0	0	1	0	1	1	1	1	0	0	1	1	1	0.714286	1	0.25	0.333333	0.75	0.8	0.666667	3	3	2	2	3
1182	1	2	1	1	2	1	1	2	10	#NULL!	1	1	1	1	0	1	1	1	1	1	1	1	0	0	0	0	1	0	1	1	1	1	0	0	1	1	1	0.857143	1	0.25	0.333333	0.75	0.8	0.703704	3	3	2	2	3
1183	2	2	1	1	2	1	1	1	8	2	1	1	0	0	1	0	1	0	1	1	0	1	0	1	0	0	0	0	0	0	1	1	0	#NULL!	#NULL!	#NULL!	#NULL!	0.571429	0.5	0.5	0	#NULL!	#NULL!	0.37037	2	2	3	1	#NULL!
1184	2	2	1	2	1	1	1	1	8	2	1	1	1	0	1	1	1	1	1	1	1	0	0	0	0	0	1	0	1	1	1	1	0	0	1	1	1	0.857143	1	0	0.333333	0.75	0.8	0.666667	3	3	1	2	3
1185	2	1	1	2	2	1	2	2	8	#NULL!	1	1	1	1	1	1	1	1	1	1	1	0	0	0	0	0	1	0	1	1	0	1	0	0	1	1	1	1	1	0	0.333333	0.75	0.6	0.666667	3	3	1	2	3
1186	1	2	1	1	2	1	1	2	10	#NULL!	1	1	1	1	1	1	1	1	1	1	1	0	0	0	0	0	1	0	1	1	1	0	0	0	1	1	1	1	1	0	0.333333	0.75	0.6	0.666667	3	3	1	2	3
1187	2	2	1	1	2	1	1	2	5	#NULL!	1	1	1	1	1	1	1	0	0	1	1	1	1	0	0	0	1	0	1	1	0	1	0	0	1	1	1	1	0.5	0.5	0.333333	0.75	0.6	0.666667	3	2	3	2	3
1188	1	2	1	2	2	1	1	2	7	#NULL!	1	1	1	1	1	0	1	1	1	1	1	0	0	0	0	0	1	0	1	1	1	1	0	0	1	1	1	0.857143	1	0	0.333333	0.75	0.8	0.666667	3	3	1	2	3
1189	2	2	1	2	2	1	1	1	8	2	1	1	1	1	0	1	1	1	1	1	1	1	0	0	0	0	1	0	1	0	1	1	0	0	1	1	1	0.857143	1	0.25	0.333333	0.5	0.8	0.666667	3	3	2	2	2
1190	1	2	1	1	2	1	1	2	8	#NULL!	1	1	1	1	1	1	1	1	1	1	1	0	0	0	0	0	1	0	1	1	0	1	0	0	1	1	1	1	1	0	0.333333	0.75	0.6	0.666667	3	3	1	2	3
1191	2	1	1	1	1	1	2	2	7	#NULL!	1	1	1	1	1	1	1	1	0	1	1	0	0	0	0	0	1	0	1	1	1	1	1	0	1	1	0	1	0.75	0	0.333333	0.75	0.8	0.666667	3	3	1	2	3
1192	1	2	1	1	2	1	2	1	8	2	1	1	1	1	1	1	1	1	1	1	1	0	0	0	0	0	1	0	1	1	1	1	1	0	1	1	1	1	1	0	0.333333	1	0.8	0.740741	3	3	1	2	3
1193	1	2	1	1	2	1	1	2	8	#NULL!	1	1	1	0	1	1	1	1	0	0	0	1	1	0	0	0	1	0	1	1	1	1	1	0	1	1	1	0.857143	0.25	0.5	0.333333	1	0.8	0.666667	3	1	3	2	3
1194	1	2	1	1	2	1	1	2	8	#NULL!	1	1	1	1	1	1	1	1	1	1	1	0	0	0	0	0	1	0	1	1	1	1	1	0	1	1	1	1	1	0	0.333333	1	0.8	0.740741	3	3	1	2	3
1195	1	2	1	1	1	1	1	2	10	#NULL!	1	1	1	1	1	1	1	1	1	1	1	0	0	0	0	0	1	0	1	1	1	1	1	0	1	1	1	1	1	0	0.333333	1	0.8	0.740741	3	3	1	2	3
1196	2	2	1	1	2	1	1	2	10	#NULL!	1	1	1	1	1	1	1	1	1	1	1	0	0	0	0	0	0	1	1	0	#NULL!	1	1	0	1	1	1	1	1	0	0.333333	0.75	#NULL!	0.666667	3	3	1	2	3
1197	2	1	2	2	2	1	1	2	8	#NULL!	1	1	1	1	1	1	1	1	0	0	0	0	1	0	1	0	0	1	1	0	1	1	0	0	1	1	1	1	0.25	0.5	0.333333	0.5	0.8	0.62963	3	1	3	2	2
1198	1	2	1	2	2	1	2	1	8	2	1	1	1	1	1	1	1	1	1	1	1	1	0	0	0	0	1	1	1	0	1	1	1	0	1	1	1	1	1	0.25	0.666667	0.75	0.8	0.777778	3	3	2	3	3
1199	2	1	1	2	2	1	1	2	8	#NULL!	1	1	1	1	1	1	1	1	1	1	1	0	0	0	0	0	1	0	1	1	0	1	0	0	1	1	1	1	1	0	0.333333	0.75	0.6	0.666667	3	3	1	2	3
1200	1	2	1	1	2	1	2	1	14	2	1	1	1	1	1	1	1	1	0	1	0	0	0	0	0	0	1	0	1	1	1	1	0	0	1	1	1	1	0.5	0	0.333333	0.75	0.8	0.62963	3	2	1	2	3
1201	1	1	1	1	2	1	2	1	12	2	1	1	1	1	1	1	1	1	1	1	1	1	0	0	0	0	1	0	1	1	1	1	1	1	1	1	1	1	1	0.25	0.333333	1	1	0.814815	3	3	2	2	3
1202	1	1	1	1	2	1	1	1	12	2	1	1	1	0	1	0	0	1	1	0	1	0	0	0	0	0	0	0	0	0	1	1	1	0	1	1	1	0.571429	0.75	0	0	0.5	0.8	0.481481	2	3	1	1	2
1203	1	1	1	1	2	1	1	2	12	#NULL!	1	1	1	1	1	1	1	1	1	1	1	0	0	1	0	0	1	0	1	0	1	1	0	0	1	1	1	1	1	0.25	0.333333	0.5	0.8	0.703704	3	3	2	2	2
1204	1	1	1	1	1	1	1	2	14	#NULL!	1	1	1	1	1	1	1	1	1	1	1	0	0	1	0	0	1	0	1	1	1	1	1	0	1	1	1	1	1	0.25	0.333333	1	0.8	0.777778	3	3	2	2	3
1205	1	2	1	1	2	1	1	2	14	#NULL!	1	1	0	1	1	1	1	1	1	1	1	0	1	1	1	1	1	0	1	1	1	1	0	0	0	0	1	0.857143	1	0.75	0.666667	0.75	0.4	0.740741	3	3	3	3	3
1206	1	2	1	1	2	1	1	2	#NULL!	#NULL!	1	1	1	1	1	1	1	1	1	1	1	0	0	1	0	0	1	0	1	1	1	1	1	0	1	1	1	1	1	0.25	0.333333	1	0.8	0.777778	3	3	2	2	3
1207	1	1	1	2	2	1	2	1	14	2	1	1	1	1	1	1	1	1	1	1	1	0	0	1	0	0	0	1	0	1	1	1	1	0	1	0	1	1	1	0.25	0.333333	0.75	0.6	0.703704	3	3	2	2	3
1208	1	2	1	2	1	1	1	1	14	2	0	0	1	1	1	1	1	1	1	0	1	0	0	0	0	0	1	0	1	1	1	1	0	0	1	1	1	0.714286	0.75	0	0.333333	0.75	0.8	0.592593	3	3	1	2	3
1209	1	2	1	2	1	1	1	2	12	#NULL!	1	1	1	1	1	1	1	1	0	1	1	0	0	0	0	0	1	0	1	1	0	1	0	0	1	1	1	1	0.75	0	0.333333	0.75	0.6	0.62963	3	3	1	2	3
1210	1	2	1	2	1	1	1	1	12	2	1	1	1	1	1	1	1	1	1	1	1	1	0	0	0	0	1	0	1	1	1	1	0	0	0	1	1	1	1	0.25	0.333333	0.75	0.6	0.703704	3	3	2	2	3
1211	1	1	1	2	2	1	2	1	12	2	1	0	0	0	0	1	0	0	0	0	0	0	0	0	0	0	0	0	1	1	1	1	0	0	1	1	1	0.285714	0	0	0	0.75	0.8	0.333333	1	1	1	1	3
1212	1	2	1	1	2	1	2	2	12	#NULL!	1	1	1	1	1	1	1	1	1	1	1	1	0	0	0	0	1	1	1	0	1	1	1	0	1	0	1	1	1	0.25	0.666667	0.75	0.6	0.740741	3	3	2	3	3
1213	1	2	1	1	2	1	1	2	14	#NULL!	1	0	1	1	1	1	1	1	1	1	1	0	0	1	0	0	1	1	1	0	1	1	0	0	1	1	0	0.857143	1	0.25	0.666667	0.25	0.8	0.666667	3	3	2	3	1
1214	1	2	1	1	1	1	1	2	12	#NULL!	1	1	1	1	1	1	1	1	1	1	1	0	0	0	0	0	1	1	1	0	1	1	0	0	1	1	1	1	1	0	0.666667	0.5	0.8	0.703704	3	3	1	3	2
1215	1	2	2	2	2	1	2	2	12	#NULL!	1	1	1	1	1	1	1	1	0	1	1	0	0	0	0	0	1	0	1	1	1	1	1	0	1	1	0	1	0.75	0	0.333333	0.75	0.8	0.666667	3	3	1	2	3
1216	1	2	1	1	2	1	2	1	12	2	1	1	1	0	1	1	1	1	1	1	1	0	0	0	0	0	1	0	1	1	0	1	1	0	1	1	0	0.857143	1	0	0.333333	0.75	0.6	0.62963	3	3	1	2	3
1217	1	2	1	1	2	1	2	2	14	#NULL!	1	0	1	1	1	1	1	1	1	1	0	0	0	0	0	0	1	0	1	1	1	1	1	0	1	0	1	0.857143	0.75	0	0.333333	1	0.6	0.62963	3	3	1	2	3
1218	1	2	1	1	2	1	2	1	12	2	1	1	1	1	1	1	1	1	1	1	1	1	0	1	0	0	1	0	1	1	1	1	1	0	1	1	0	1	1	0.5	0.333333	0.75	0.8	0.777778	3	3	3	2	3
1219	2	#NULL!	1	2	1	1	1	2	7	#NULL!	0	0	1	1	1	1	0	#NULL!	1	1	1	1	1	0	0	0	1	0	1	1	1	0	0	0	1	1	0	0.571429	0.75	0.5	0.333333	0.5	0.6	0.555556	2	3	3	2	2
1220	1	2	1	1	2	1	1	2	8	#NULL!	1	1	1	1	1	1	1	1	1	1	1	1	0	1	0	0	1	0	1	1	0	1	1	0	1	1	1	1	1	0.5	0.333333	1	0.6	0.777778	3	3	3	2	3
1221	2	2	1	1	2	1	2	1	7	2	0	0	1	1	1	1	1	0	1	1	1	1	1	0	0	0	1	0	1	1	1	1	0	0	0	0	0	0.714286	0.75	0.5	0.333333	0.5	0.4	0.555556	3	3	3	2	2
1222	1	2	1	1	2	1	1	1	8	2	1	1	1	1	1	1	1	1	1	1	1	0	0	0	0	0	1	1	1	0	1	1	1	0	1	1	1	1	1	0	0.666667	0.75	0.8	0.740741	3	3	1	3	3
1223	1	2	1	1	2	1	1	2	8	#NULL!	0	0	0	1	1	1	1	1	1	1	1	0	0	1	0	0	1	0	1	1	1	1	1	0	1	1	1	0.571429	1	0.25	0.333333	1	0.8	0.666667	2	3	2	2	3
1224	1	2	1	1	1	1	2	2	8	#NULL!	1	1	1	1	1	0	1	1	1	1	1	0	0	0	0	0	1	0	1	1	0	1	0	0	1	0	1	0.857143	1	0	0.333333	0.75	0.4	0.592593	3	3	1	2	3
1225	2	1	2	1	1	1	1	2	8	#NULL!	1	1	1	1	1	1	1	1	1	1	1	1	0	0	0	0	1	0	1	1	1	1	0	0	1	1	1	1	1	0.25	0.333333	0.75	0.8	0.740741	3	3	2	2	3
1226	2	2	1	2	1	1	2	1	9	1	1	1	1	1	1	1	1	1	1	1	1	0	0	0	0	0	1	0	1	1	1	1	0	#NULL!	1	1	1	1	1	0	0.333333	0.75	#NULL!	0.703704	3	3	1	2	3
1227	1	2	1	1	2	1	1	2	8	#NULL!	1	1	1	1	1	1	1	1	1	1	1	0	0	0	0	0	1	0	1	1	1	1	0	0	1	1	1	1	1	0	0.333333	0.75	0.8	0.703704	3	3	1	2	3
1228	1	2	1	1	1	1	2	2	8	#NULL!	1	1	1	1	0	1	1	1	1	1	0	0	0	0	0	0	1	1	0	1	1	1	1	0	1	1	0	0.857143	0.75	0	0.666667	0.5	0.8	0.62963	3	3	1	3	2
1229	2	2	1	2	1	1	1	2	6	#NULL!	1	1	0	0	1	0	0	0	0	0	1	0	0	0	0	0	0	0	0	0	1	1	0	0	1	1	1	0.428571	0.25	0	0	0.25	0.8	0.333333	2	1	1	1	1
1230	1	1	1	2	2	1	2	1	9	1	1	1	1	1	0	1	1	1	1	1	1	1	0	0	0	0	1	0	1	1	1	1	0	0	1	1	1	0.857143	1	0.25	0.333333	0.75	0.8	0.703704	3	3	2	2	3
1231	1	2	1	1	2	1	1	2	8	#NULL!	1	1	1	1	1	1	1	1	0	1	1	0	0	0	0	0	1	0	1	1	1	1	1	0	1	1	1	1	0.75	0	0.333333	1	0.8	0.703704	3	3	1	2	3
1232	1	1	2	2	2	1	2	1	8	2	1	1	1	1	1	1	1	1	1	1	0	0	0	0	0	0	1	1	1	1	1	1	0	0	1	1	1	1	0.75	0	0.666667	0.75	0.8	0.703704	3	3	1	3	3
1233	1	1	1	1	2	1	1	2	8	#NULL!	1	1	1	1	1	1	1	#NULL!	1	1	1	1	1	0	0	0	1	0	1	1	1	1	0	0	1	1	1	1	0.75	0.5	0.333333	0.75	0.8	0.740741	3	3	3	2	3
1234	1	2	1	1	2	1	1	2	6	#NULL!	1	1	1	1	1	1	1	1	1	0	1	1	0	0	0	0	1	0	1	1	0	1	0	0	1	0	1	1	0.75	0.25	0.333333	0.75	0.4	0.62963	3	3	2	2	3
1235	1	1	2	2	2	1	1	1	8	2	1	1	1	1	1	1	1	1	1	1	1	0	0	0	0	0	1	0	1	1	1	1	0	0	1	1	1	1	1	0	0.333333	0.75	0.8	0.703704	3	3	1	2	3
1236	1	1	1	1	2	1	1	1	8	2	1	1	1	1	1	1	1	1	0	1	1	0	0	0	0	0	1	0	1	1	1	1	1	0	1	1	0	1	0.75	0	0.333333	0.75	0.8	0.666667	3	3	1	2	3
1237	1	1	1	1	2	1	1	2	12	#NULL!	1	0	1	1	1	1	1	1	1	1	1	1	0	0	0	0	1	0	1	1	1	1	0	0	1	1	1	0.857143	1	0.25	0.333333	0.75	0.8	0.703704	3	3	2	2	3
1238	2	2	1	1	2	1	2	1	8	2	1	1	1	1	1	0	1	1	1	1	1	1	0	0	0	0	1	0	1	1	1	1	0	0	1	0	1	0.857143	1	0.25	0.333333	0.75	0.6	0.666667	3	3	2	2	3
1239	2	1	1	2	2	1	1	1	8	2	1	1	0	1	1	1	1	1	1	1	0	0	0	0	0	0	1	1	1	1	1	1	1	0	1	1	1	0.857143	0.75	0	0.666667	1	0.8	0.703704	3	3	1	3	3
1240	1	1	1	1	#NULL!	1	2	1	10	1	1	1	0	#NULL!	1	1	#NULL!	0	0	1	1	#NULL!	0	1	1	1	1	0	1	0	1	1	1	0	1	1	1	0.571429	0.5	0.5	0.666667	0.75	0.8	0.62963	2	2	3	3	3
1241	1	2	1	1	2	1	1	#NULL!	10	2	1	1	1	1	1	1	1	1	1	1	1	0	0	0	0	0	1	0	1	1	1	0	0	0	1	1	1	1	1	0	0.333333	0.75	0.6	0.666667	3	3	1	2	3
1242	1	1	1	1	1	1	1	2	10	#NULL!	1	1	0	1	1	1	1	1	1	1	1	0	0	0	0	0	1	0	1	1	1	1	0	1	0	0	1	0.857143	1	0	0.333333	0.75	0.6	0.62963	3	3	1	2	3
1243	2	2	1	2	1	1	1	1	10	2	1	1	1	1	1	1	1	1	1	1	1	0	0	1	0	0	1	0	1	1	1	1	1	0	1	1	1	1	1	0.25	0.333333	1	0.8	0.777778	3	3	2	2	3
1244	2	1	1	1	1	1	2	2	10	#NULL!	1	1	1	1	1	1	1	1	1	1	1	0	0	0	0	0	1	1	1	1	1	1	1	0	1	1	1	1	1	0	0.666667	1	0.8	0.777778	3	3	1	3	3
1245	2	2	1	2	1	1	1	2	10	#NULL!	1	1	1	1	1	1	1	1	1	1	1	0	0	0	0	0	1	1	1	0	1	1	1	0	1	1	1	1	1	0	0.666667	0.75	0.8	0.740741	3	3	1	3	3
1246	2	2	1	2	1	1	1	2	10	#NULL!	1	1	1	1	1	1	1	1	1	1	1	0	0	0	0	0	1	1	1	1	1	1	1	0	1	0	1	1	1	0	0.666667	1	0.6	0.740741	3	3	1	3	3
1247	1	1	1	1	2	1	1	1	12	2	1	1	1	1	1	1	1	1	1	1	1	0	0	0	0	0	1	1	1	0	1	1	0	0	1	1	1	1	1	0	0.666667	0.5	0.8	0.703704	3	3	1	3	2
1248	2	1	1	2	2	1	1	2	10	#NULL!	0	0	0	1	0	0	1	1	0	0	0	0	0	0	0	0	1	0	0	0	0	1	1	0	1	0	1	0.285714	0.25	0	0.333333	0.5	0.4	0.296296	1	1	1	2	2
1249	1	#NULL!	1	1	2	1	1	1	12	2	1	1	1	1	1	1	1	1	1	1	1	0	0	1	1	1	1	0	1	1	1	1	1	0	1	1	1	1	1	0.5	0.666667	1	0.8	0.851852	3	3	3	3	3
1250	1	#NULL!	1	1	2	1	1	2	14	#NULL!	1	1	1	1	1	1	1	1	1	1	1	0	0	0	0	0	1	1	1	1	1	0	0	1	0	0	0	1	1	0	0.666667	0.5	0.4	0.62963	3	3	1	3	2
1251	2	#NULL!	1	2	2	1	2	1	10	2	1	1	1	1	1	0	1	1	1	1	1	0	0	0	0	0	0	1	1	0	1	1	1	#NULL!	#NULL!	#NULL!	#NULL!	0.857143	1	0	0.333333	#NULL!	#NULL!	0.555556	3	3	1	2	#NULL!
1252	1	#NULL!	1	1	2	1	1	2	11	#NULL!	1	1	1	1	1	1	1	1	1	1	1	0	0	0	0	0	1	1	1	0	1	1	1	0	1	1	1	1	1	0	0.666667	0.75	0.8	0.740741	3	3	1	3	3
1253	1	#NULL!	1	1	2	1	1	2	12	#NULL!	1	1	0	0	1	0	0	1	0	0	1	0	0	0	0	0	0	0	0	0	0	0	0	0	1	1	1	0.428571	0.5	0	0	0.25	0.4	0.296296	2	2	1	1	1
1254	1	#NULL!	1	1	2	1	2	1	15	2	1	1	1	1	1	1	1	1	1	1	1	0	0	0	0	0	1	1	1	1	1	1	1	0	1	1	1	1	1	0	0.666667	1	0.8	0.777778	3	3	1	3	3
1255	1	#NULL!	1	1	2	1	1	1	15	2	1	1	1	1	1	1	1	1	1	1	1	0	0	0	0	0	1	1	1	1	1	1	1	0	1	0	0	1	1	0	0.666667	0.75	0.6	0.703704	3	3	1	3	3
1256	1	#NULL!	1	1	2	1	1	2	10	#NULL!	1	1	1	1	1	1	1	1	1	1	1	0	0	0	0	0	1	0	1	1	1	1	1	0	1	1	0	1	1	0	0.333333	0.75	0.8	0.703704	3	3	1	2	3
1257	2	#NULL!	1	2	1	1	2	2	30	#NULL!	1	1	1	1	1	1	1	1	1	1	1	0	0	0	0	0	1	1	1	0	1	1	1	1	0	0	0	1	1	0	0.666667	0.5	0.6	0.666667	3	3	1	3	2
1258	1	#NULL!	1	1	2	1	2	2	14	#NULL!	1	1	1	1	1	1	1	1	1	1	1	0	0	0	0	0	1	1	1	1	1	1	0	0	1	1	1	1	1	0	0.666667	0.75	0.8	0.740741	3	3	1	3	3
1260	1	#NULL!	1	1	2	1	2	2	13	#NULL!	1	1	1	1	1	1	1	1	1	1	1	0	0	0	0	0	1	0	1	1	1	0	0	0	1	1	0	1	1	0	0.333333	0.5	0.6	0.62963	3	3	1	2	2
1261	2	#NULL!	1	1	1	1	1	2	13	#NULL!	1	1	1	1	1	1	1	1	1	1	1	0	0	1	1	1	1	0	1	1	1	1	1	0	1	1	1	1	1	0.5	0.666667	1	0.8	0.851852	3	3	3	3	3
1262	1	#NULL!	1	1	2	1	1	2	12	#NULL!	1	1	1	1	1	1	1	1	0	1	1	0	0	0	0	0	1	0	1	1	1	1	1	0	1	1	1	1	0.75	0	0.333333	1	0.8	0.703704	3	3	1	2	3
1263	1	#NULL!	1	1	2	1	1	2	#NULL!	#NULL!	1	1	1	1	1	1	1	1	1	1	0	1	0	0	0	0	0	1	1	0	1	1	0	1	0	1	1	1	0.75	0.25	0.333333	0.5	0.8	0.666667	3	3	2	2	2
1264	2	#NULL!	1	2	2	1	1	2	13	#NULL!	1	1	1	1	1	1	1	1	1	1	1	0	0	0	0	0	1	0	1	1	1	1	1	0	1	1	1	1	1	0	0.333333	1	0.8	0.740741	3	3	1	2	3
1265	1	#NULL!	1	1	2	1	1	2	15	#NULL!	1	0	1	1	1	1	1	1	1	1	1	1	0	1	0	0	0	0	1	1	0	1	0	0	0	1	1	0.857143	1	0.5	0	0.75	0.4	0.62963	3	3	3	1	3
1266	2	1	2	2	1	1	1	2	13	#NULL!	1	1	1	1	1	1	1	1	1	1	1	0	0	0	0	0	1	1	1	0	1	1	1	0	1	1	1	1	1	0	0.666667	0.75	0.8	0.740741	3	3	1	3	3
1268	2	#NULL!	1	#NULL!	#NULL!	1	1	2	14	#NULL!	1	1	1	1	1	1	1	1	1	1	1	0	0	0	0	0	1	0	1	1	1	0	0	0	1	1	1	1	1	0	0.333333	0.75	0.6	0.666667	3	3	1	2	3
1269	2	#NULL!	1	2	1	1	1	2	10	#NULL!	1	1	1	1	1	1	1	1	1	1	1	0	0	1	1	1	1	0	1	1	1	1	1	0	1	1	0	1	1	0.5	0.666667	0.75	0.8	0.814815	3	3	3	3	3
1270	2	#NULL!	1	2	1	1	1	2	14	#NULL!	1	0	1	0	1	0	1	1	0	0	1	0	1	0	0	0	1	0	0	0	0	1	0	0	1	0	1	0.571429	0.5	0.25	0.333333	0.25	0.4	0.407407	2	2	2	2	1
1271	1	#NULL!	1	1	2	1	1	2	10	#NULL!	0	#NULL!	1	#NULL!	1	0	1	1	0	1	1	0	0	0	0	0	1	0	1	0	1	1	0	0	1	0	1	0.428571	0.75	0	0.333333	0.5	0.6	0.444444	2	3	1	2	2
1272	1	#NULL!	1	1	2	1	1	2	#NULL!	#NULL!	0	0	1	1	1	1	1	1	1	1	1	0	0	0	0	0	1	0	1	1	1	1	1	0	1	1	1	0.714286	1	0	0.333333	1	0.8	0.666667	3	3	1	2	3
1273	1	#NULL!	1	1	1	1	1	2	14	#NULL!	1	1	1	1	1	1	1	1	1	1	1	0	0	1	1	1	1	0	1	1	1	1	1	0	1	1	1	1	1	0.5	0.666667	1	0.8	0.851852	3	3	3	3	3
1274	1	#NULL!	1	1	2	1	1	2	14	#NULL!	1	1	1	1	1	1	1	1	1	1	1	0	0	1	1	1	1	0	1	1	1	1	1	0	1	1	1	1	1	0.5	0.666667	1	0.8	0.851852	3	3	3	3	3
1275	2	#NULL!	1	1	1	1	1	2	12	#NULL!	1	1	1	1	1	0	1	1	1	0	1	1	0	0	0	0	1	0	1	0	1	1	1	0	1	1	0	0.857143	0.75	0.25	0.333333	0.5	0.8	0.62963	3	3	2	2	2
1276	2	#NULL!	1	2	2	1	1	2	12	#NULL!	0	0	0	1	1	0	1	0	0	1	1	0	0	1	1	1	1	0	1	0	1	1	0	0	1	0	0	0.428571	0.5	0.5	0.666667	0.25	0.6	0.481481	2	2	3	3	1
1277	2	#NULL!	1	1	2	1	1	2	12	#NULL!	1	1	1	1	1	1	1	1	1	1	1	0	0	1	1	1	1	0	1	1	1	1	1	0	1	1	0	1	1	0.5	0.666667	0.75	0.8	0.814815	3	3	3	3	3
1278	2	#NULL!	1	2	1	1	1	2	14	#NULL!	1	1	1	1	1	1	1	1	1	1	1	0	0	1	1	1	1	0	1	1	1	1	1	0	1	1	1	1	1	0.5	0.666667	1	0.8	0.851852	3	3	3	3	3
1279	1	2	1	1	1	1	1	2	14	#NULL!	0	0	0	0	1	1	1	0	1	0	1	0	0	0	0	0	1	1	1	0	1	1	0	0	1	1	1	0.428571	0.5	0	0.666667	0.5	0.8	0.481481	2	2	1	3	2
1280	2	2	1	2	1	1	1	2	10	#NULL!	1	1	1	1	1	1	1	1	1	1	1	0	0	0	0	0	1	0	1	1	1	1	1	0	1	1	1	1	1	0	0.333333	1	0.8	0.740741	3	3	1	2	3
1281	2	#NULL!	#NULL!	1	2	1	1	2	14	#NULL!	1	1	1	1	1	1	1	1	1	1	1	0	0	1	1	1	1	0	1	1	1	1	1	0	1	1	1	1	1	0.5	0.666667	1	0.8	0.851852	3	3	3	3	3
1282	1	#NULL!	1	1	2	1	1	2	14	#NULL!	1	1	1	1	1	1	1	1	1	1	1	0	0	0	0	0	1	0	1	1	0	1	0	0	1	1	1	1	1	0	0.333333	0.75	0.6	0.666667	3	3	1	2	3
1283	2	#NULL!	1	2	1	1	1	1	10	2	1	1	1	1	1	1	1	1	1	1	1	0	0	0	0	0	1	0	1	1	1	1	1	0	1	1	1	1	1	0	0.333333	1	0.8	0.740741	3	3	1	2	3
1284	1	2	1	#NULL!	2	1	2	1	14	2	1	1	1	1	1	1	1	1	1	1	1	1	1	0	0	0	1	0	1	1	1	1	0	0	1	1	1	1	1	0.5	0.333333	0.75	0.8	0.777778	3	3	3	2	3
1285	1	#NULL!	1	1	2	1	1	1	14	2	0	0	1	1	1	1	0	1	0	0	1	1	0	1	1	1	0	0	1	1	1	0	0	0	1	1	1	0.571429	0.5	0.75	0.333333	0.75	0.6	0.592593	2	2	3	2	3
1286	1	1	2	1	2	1	2	1	14	2	1	1	1	1	1	1	1	1	1	1	1	0	0	1	0	0	1	0	1	1	1	1	1	0	1	1	1	1	1	0.25	0.333333	1	0.8	0.777778	3	3	2	2	3
1287	1	2	1	1	2	1	2	2	10	#NULL!	1	1	1	1	1	1	1	1	1	1	1	0	0	0	0	0	1	0	1	1	1	1	1	0	1	1	1	1	1	0	0.333333	1	0.8	0.740741	3	3	1	2	3
1288	2	#NULL!	1	2	1	1	2	1	15	1	1	1	1	1	1	1	1	1	1	1	1	0	0	0	0	0	1	1	1	1	1	1	1	0	1	1	1	1	1	0	0.666667	1	0.8	0.777778	3	3	1	3	3
1289	1	1	1	1	2	1	2	2	14	#NULL!	1	1	1	1	1	1	1	1	1	1	1	0	0	0	0	0	1	0	1	1	1	1	1	0	1	1	1	1	1	0	0.333333	1	0.8	0.740741	3	3	1	2	3
1290	2	2	1	2	1	1	2	1	15	1	0	0	1	1	1	1	1	1	1	1	1	0	0	1	0	0	1	1	1	0	1	1	1	0	1	1	1	0.714286	1	0.25	0.666667	0.75	0.8	0.703704	3	3	2	3	3
1291	2	#NULL!	1	2	1	1	1	2	14	#NULL!	1	1	1	1	1	1	1	1	1	1	1	0	0	1	0	0	1	0	1	1	1	1	0	#NULL!	1	1	1	1	1	0.25	0.333333	0.75	#NULL!	0.740741	3	3	2	2	3
1292	2	#NULL!	1	2	1	1	1	2	15	#NULL!	0	0	0	1	1	1	1	1	1	0	1	0	0	0	0	0	1	0	1	1	1	1	1	0	1	1	1	0.571429	0.75	0	0.333333	1	0.8	0.592593	2	3	1	2	3
1293	2	2	1	2	1	1	2	1	15	2	1	1	1	1	1	1	1	1	1	1	1	0	0	0	0	0	1	0	1	1	1	1	1	0	1	1	1	1	1	0	0.333333	1	0.8	0.740741	3	3	1	2	3
1294	1	#NULL!	1	1	1	1	1	2	10	#NULL!	0	0	1	1	1	1	1	1	1	1	1	0	0	1	0	0	1	1	1	0	1	1	1	0	1	1	1	0.714286	1	0.25	0.666667	0.75	0.8	0.703704	3	3	2	3	3
1295	1	2	1	1	2	1	1	2	14	#NULL!	0	0	1	1	1	1	1	0	#NULL!	0	0	0	0	0	0	0	1	0	1	1	1	1	0	0	1	1	1	0.714286	0	0	0.333333	0.75	0.8	0.481481	3	1	1	2	3
1296	2	2	1	2	1	1	2	1	10	2	0	0	1	1	1	1	1	1	1	1	1	0	0	1	0	0	1	1	1	0	1	1	1	0	1	0	1	0.714286	1	0.25	0.666667	0.75	0.6	0.666667	3	3	2	3	3
1298	2	2	1	1	2	1	1	2	14	#NULL!	1	1	1	1	1	1	1	1	1	1	1	0	0	0	0	0	1	0	1	1	1	1	1	0	1	1	1	1	1	0	0.333333	1	0.8	0.740741	3	3	1	2	3
1299	2	1	1	1	2	1	1	2	12	#NULL!	1	1	1	1	1	1	1	1	1	1	1	0	0	0	0	0	1	0	1	1	0	1	0	0	1	1	1	1	1	0	0.333333	0.75	0.6	0.666667	3	3	1	2	3
1300	2	1	1	1	1	1	1	2	12	#NULL!	1	1	1	1	1	1	1	1	1	1	1	0	0	1	1	1	1	0	1	1	1	1	1	0	1	1	1	1	1	0.5	0.666667	1	0.8	0.851852	3	3	3	3	3
1301	2	1	2	1	2	1	1	2	14	#NULL!	0	0	1	1	1	1	1	1	1	1	1	0	0	1	0	0	1	1	1	0	1	1	1	0	1	1	1	0.714286	1	0.25	0.666667	0.75	0.8	0.703704	3	3	2	3	3
1302	1	2	1	1	1	1	1	2	10	#NULL!	1	1	1	1	1	1	1	1	1	1	1	0	0	1	1	1	1	0	1	1	0	1	0	0	1	1	1	1	1	0.5	0.666667	0.75	0.6	0.777778	3	3	3	3	3
1303	1	2	1	1	1	1	1	2	12	#NULL!	1	1	1	1	1	1	1	1	0	1	1	0	0	0	0	0	0	0	0	1	1	1	0	0	1	1	1	1	0.75	0	0	0.5	0.8	0.592593	3	3	1	1	2
1304	2	1	1	1	2	1	1	2	12	#NULL!	1	1	1	1	1	1	1	1	1	1	1	0	0	1	0	0	1	0	1	1	1	1	0	0	1	1	1	1	1	0.25	0.333333	0.75	0.8	0.740741	3	3	2	2	3
1305	2	1	1	2	1	1	1	2	10	#NULL!	1	1	1	1	1	0	1	0	0	1	0	0	0	1	1	1	1	0	1	1	1	1	1	0	1	1	1	0.857143	0.25	0.5	0.666667	1	0.8	0.703704	3	1	3	3	3
1306	2	1	1	2	1	1	1	2	10	#NULL!	1	0	0	0	0	0	1	0	0	1	1	0	0	0	0	0	1	0	1	1	1	1	1	0	1	1	1	0.285714	0.5	0	0.333333	1	0.8	0.481481	1	2	1	2	3
1307	1	2	1	1	#NULL!	1	1	2	12	#NULL!	1	1	1	1	0	1	1	1	1	0	0	1	1	1	0	0	0	0	1	0	1	1	0	0	1	1	1	0.857143	0.5	0.75	0	0.5	0.8	0.62963	3	2	3	1	2
1308	1	2	1	1	1	1	1	1	14	2	1	1	1	1	1	1	1	1	1	1	1	1	1	0	0	0	1	0	1	1	0	1	0	0	1	0	1	1	1	0.5	0.333333	0.75	0.4	0.703704	3	3	3	2	3
1309	1	2	1	1	2	1	2	1	14	2	1	0	0	1	1	1	1	1	1	1	0	0	0	0	0	0	1	1	1	1	1	1	1	0	1	1	1	0.714286	0.75	0	0.666667	1	0.8	0.666667	3	3	1	3	3
1310	2	1	2	1	1	1	2	2	12	#NULL!	1	1	1	1	1	1	1	1	1	1	1	0	0	0	0	0	1	1	1	0	1	1	0	0	1	1	1	1	1	0	0.666667	0.5	0.8	0.703704	3	3	1	3	2
1311	1	1	1	1	2	1	1	2	6	#NULL!	1	0	1	0	1	1	1	1	1	1	0	1	0	0	0	0	1	0	1	1	1	1	1	0	1	1	1	0.714286	0.75	0.25	0.333333	1	0.8	0.666667	3	3	2	2	3
1312	2	2	1	1	2	1	1	1	5	2	0	0	1	1	1	1	1	1	1	1	1	0	0	0	0	0	1	0	1	1	1	1	1	0	1	1	0	0.714286	1	0	0.333333	0.75	0.8	0.62963	3	3	1	2	3
1313	1	1	1	1	1	1	1	1	7	2	1	1	0	0	1	1	0	1	1	1	0	0	1	0	0	0	0	0	1	0	1	1	0	0	1	1	0	0.571429	0.75	0.25	0	0.25	0.8	0.481481	2	3	2	1	1
1314	2	2	1	1	2	1	1	2	5	#NULL!	0	0	1	1	1	1	1	1	0	1	1	1	0	0	0	0	1	0	1	1	0	1	0	0	1	1	1	0.714286	0.75	0.25	0.333333	0.75	0.6	0.592593	3	3	2	2	3
1315	2	1	1	2	2	1	1	2	5	#NULL!	1	1	1	1	1	1	1	1	0	1	0	0	0	0	0	0	1	0	1	1	1	1	0	1	0	0	1	1	0.5	0	0.333333	0.75	0.6	0.592593	3	2	1	2	3
1316	2	2	1	1	2	1	2	1	7	2	1	1	1	1	1	1	1	1	1	1	1	0	0	0	0	0	1	0	1	1	1	1	1	0	1	1	0	1	1	0	0.333333	0.75	0.8	0.703704	3	3	1	2	3
1317	2	2	1	2	1	1	2	1	5	1	1	1	1	1	1	1	1	#NULL!	1	1	1	1	1	0	0	0	1	0	1	1	1	1	0	0	1	0	1	1	0.75	0.5	0.333333	0.75	0.6	0.703704	3	3	3	2	3
1318	1	2	1	2	1	1	1	2	6	#NULL!	1	1	1	1	1	1	1	1	0	0	1	1	1	0	0	0	1	0	1	1	1	1	0	0	1	1	1	1	0.5	0.5	0.333333	0.75	0.8	0.703704	3	2	3	2	3
1319	1	2	1	2	1	1	2	1	6	2	1	1	1	1	1	0	1	1	1	1	1	1	1	0	0	0	1	0	1	1	1	1	0	0	1	1	1	0.857143	1	0.5	0.333333	0.75	0.8	0.740741	3	3	3	2	3
1320	1	1	1	1	1	1	1	2	7	#NULL!	1	1	1	1	1	1	1	1	1	1	1	0	0	0	0	0	0	1	1	0	1	1	1	0	0	0	1	1	1	0	0.333333	0.75	0.4	0.62963	3	3	1	2	3
1321	1	2	1	1	2	1	1	2	7	#NULL!	1	1	1	1	1	1	1	1	1	1	0	1	1	1	0	0	1	1	0	0	1	1	0	0	1	0	1	1	0.75	0.75	0.666667	0.25	0.6	0.703704	3	3	3	3	1
1322	1	2	1	1	1	1	2	1	7	1	1	0	0	1	1	1	1	1	0	1	1	0	0	0	0	0	1	0	1	1	1	1	1	#NULL!	#NULL!	#NULL!	#NULL!	0.714286	0.75	0	0.333333	#NULL!	#NULL!	0.518519	3	3	1	2	#NULL!
1323	1	1	2	1	2	1	2	1	7	1	1	1	1	1	1	1	1	1	1	0	1	1	0	1	1	0	1	1	1	0	1	1	0	#NULL!	#NULL!	#NULL!	#NULL!	1	0.75	0.75	0.666667	#NULL!	#NULL!	0.666667	3	3	3	3	#NULL!
1324	1	1	1	2	1	1	1	2	7	#NULL!	1	1	1	1	#NULL!	0	1	1	0	1	1	0	0	0	0	0	1	0	1	1	0	1	0	0	1	1	1	0.714286	0.75	0	0.333333	0.75	0.6	0.555556	3	3	1	2	3
1325	1	2	1	1	2	1	1	1	6	2	1	1	1	1	1	1	1	1	1	1	1	0	0	0	0	0	1	0	1	1	1	1	1	0	1	1	1	1	1	0	0.333333	1	0.8	0.740741	3	3	1	2	3
1326	1	1	1	1	2	1	1	1	7	2	1	1	1	1	1	1	1	1	1	0	1	1	0	0	0	0	1	0	1	1	0	1	0	0	1	0	1	1	0.75	0.25	0.333333	0.75	0.4	0.62963	3	3	2	2	3
1327	1	2	1	1	1	1	2	2	6	#NULL!	1	0	1	1	1	1	1	1	1	1	0	0	0	0	0	0	1	0	1	1	1	1	1	0	1	1	1	0.857143	0.75	0	0.333333	1	0.8	0.666667	3	3	1	2	3
1328	1	2	1	1	2	1	2	1	7	2	1	1	1	0	#NULL!	0	1	0	1	0	1	0	0	0	0	0	0	0	1	0	1	1	1	0	1	0	1	0.571429	0.5	0	0	0.75	0.6	0.444444	2	2	1	1	3
1329	1	2	1	1	2	1	1	1	8	2	0	0	1	1	1	1	1	1	1	1	1	0	0	1	1	0	1	1	1	0	1	1	0	0	1	1	0	0.714286	1	0.5	0.666667	0.25	0.8	0.666667	3	3	3	3	1
1330	1	#NULL!	1	1	1	1	1	2	7	#NULL!	1	1	1	1	1	1	1	1	1	1	1	0	0	0	0	0	1	0	1	1	0	1	0	0	1	1	1	1	1	0	0.333333	0.75	0.6	0.666667	3	3	1	2	3
1331	2	2	1	1	2	1	1	2	7	#NULL!	1	1	1	1	1	1	1	1	1	1	1	0	0	0	0	0	1	1	1	0	1	1	1	0	1	0	1	1	1	0	0.666667	0.75	0.6	0.703704	3	3	1	3	3
1332	1	#NULL!	1	1	1	1	1	2	7	#NULL!	1	1	1	1	0	1	1	1	1	1	1	1	0	0	0	0	1	0	1	1	1	1	0	0	0	1	1	0.857143	1	0.25	0.333333	0.75	0.6	0.666667	3	3	2	2	3
1333	2	#NULL!	1	1	1	1	1	2	5	#NULL!	1	1	1	1	1	1	1	1	1	1	1	0	0	0	0	0	1	0	1	1	1	1	1	0	1	1	1	1	1	0	0.333333	1	0.8	0.740741	3	3	1	2	3
1334	1	#NULL!	1	1	2	1	2	1	7	2	1	1	1	1	1	1	1	1	1	1	1	0	0	0	0	0	1	0	1	1	1	1	0	0	1	1	1	1	1	0	0.333333	0.75	0.8	0.703704	3	3	1	2	3
1335	2	2	1	1	2	1	1	2	7	#NULL!	#NULL!	0	1	1	1	1	1	1	1	1	1	1	0	0	0	0	1	0	1	1	1	1	1	0	1	1	1	0.714286	1	0.25	0.333333	1	0.8	0.703704	3	3	2	2	3
1336	2	2	1	2	1	1	2	1	7	2	0	0	0	0	1	1	1	1	0	0	1	0	0	0	0	0	0	0	1	1	1	1	0	0	1	0	1	0.428571	0.5	0	0	0.75	0.6	0.407407	2	2	1	1	3
1337	2	2	1	1	#NULL!	1	2	1	7	1	1	1	1	0	1	1	0	1	0	0	0	0	0	0	1	1	0	0	0	0	1	1	0	0	1	1	0	0.714286	0.25	0.25	0.333333	0	0.8	0.444444	3	1	2	2	1
1338	1	2	1	1	2	1	2	1	8	2	0	0	0	1	0	0	1	0	1	1	0	0	1	0	1	0	1	0	1	1	0	1	0	1	1	0	0	0.285714	0.5	0.5	0.333333	0.5	0.6	0.444444	1	2	3	2	2
1339	2	2	1	1	2	1	2	2	7	#NULL!	1	0	0	0	0	0	1	1	0	1	0	0	0	1	0	0	1	1	1	0	0	1	0	0	1	1	0	0.285714	0.5	0.25	0.666667	0.25	0.6	0.407407	1	2	2	3	1
1340	2	2	1	2	1	1	2	1	5	2	0	0	1	1	1	1	1	0	0	1	0	0	1	0	0	0	1	0	1	1	1	0	0	0	1	1	0	0.714286	0.25	0.25	0.333333	0.5	0.6	0.481481	3	1	2	2	2
1341	1	2	1	1	2	1	1	2	7	#NULL!	1	0	1	1	1	0	1	1	1	1	0	0	0	0	0	0	0	0	1	0	0	1	0	1	1	1	0	0.714286	0.75	0	0	0.25	0.8	0.481481	3	3	1	1	1
1342	2	2	1	1	2	1	1	2	7	#NULL!	1	0	0	0	0	0	1	1	0	0	0	0	1	1	1	1	1	0	1	0	1	0	0	0	1	0	1	0.285714	0.25	0.75	0.666667	0.5	0.4	0.444444	1	1	3	3	2
1343	2	2	1	1	1	1	2	2	7	#NULL!	0	0	0	1	1	0	1	1	1	0	1	0	0	1	0	0	1	0	0	0	0	1	1	0	1	0	1	0.428571	0.75	0.25	0.333333	0.5	0.4	0.444444	2	3	2	2	2
1344	1	2	1	1	1	1	1	1	15	2	1	1	1	1	1	1	1	1	1	0	1	0	1	0	0	0	1	0	1	1	0	1	0	0	1	0	0	1	0.75	0.25	0.333333	0.5	0.4	0.592593	3	3	2	2	2
1345	2	2	1	2	1	1	2	1	7	1	1	1	1	1	0	0	1	1	0	0	0	0	1	0	1	1	0	0	1	1	1	1	1	0	1	1	0	0.714286	0.25	0.5	0.333333	0.75	0.8	0.592593	3	1	3	2	3
1346	1	2	1	1	1	1	1	2	7	#NULL!	1	1	1	1	0	0	1	1	0	0	0	0	0	0	0	0	1	0	0	0	1	0	0	1	0	0	0	0.714286	0.25	0	0.333333	0	0.4	0.333333	3	1	1	2	1
1347	1	2	1	1	2	1	1	2	7	#NULL!	1	0	0	0	1	1	1	1	1	1	1	1	1	0	0	0	0	0	0	0	1	1	1	0	1	1	1	0.571429	1	0.5	0	0.5	0.8	0.592593	2	3	3	1	2
1348	1	2	1	1	1	1	1	2	8	#NULL!	1	0	0	0	0	0	1	1	0	0	0	1	1	0	0	0	1	0	1	1	0	0	0	0	1	1	0	0.285714	0.25	0.5	0.333333	0.5	0.4	0.37037	1	1	3	2	2
1349	1	1	1	1	2	1	1	2	7	#NULL!	1	0	0	0	0	0	0	1	1	0	0	0	0	1	0	0	1	1	1	0	1	0	0	1	0	1	1	0.142857	0.5	0.25	0.666667	0.5	0.6	0.407407	1	2	2	3	2
1350	1	1	1	1	1	1	1	1	8	2	1	0	0	0	0	0	0	0	0	0	0	0	1	0	1	0	1	0	1	1	0	1	0	0	1	1	1	0.142857	0	0.5	0.333333	0.75	0.6	0.37037	1	1	3	2	3
1351	2	1	1	1	1	1	1	2	8	#NULL!	1	0	0	0	0	1	1	1	0	0	0	0	0	0	0	0	1	0	0	0	1	1	0	0	0	0	1	0.428571	0.25	0	0.333333	0.25	0.4	0.296296	2	1	1	2	1
1352	1	#NULL!	1	1	1	1	1	2	12	#NULL!	1	1	1	1	1	1	1	1	0	0	0	0	0	0	0	0	1	0	0	0	0	1	0	1	0	0	1	1	0.25	0	0.333333	0.25	0.4	0.444444	3	1	1	2	1
1353	2	#NULL!	1	2	1	1	1	2	12	#NULL!	0	0	0	1	0	1	1	0	1	1	1	1	1	0	0	0	1	1	0	0	0	0	0	1	1	0	1	0.428571	0.75	0.5	0.666667	0.25	0.4	0.481481	2	3	3	3	1
1354	1	1	1	1	2	1	1	2	12	#NULL!	1	1	1	1	1	1	0	1	0	1	0	1	1	0	0	0	1	0	0	1	0	0	0	0	1	1	0	0.857143	0.5	0.5	0.333333	0.25	0.4	0.518519	3	2	3	2	1
1355	2	#NULL!	1	2	2	1	2	1	14	2	1	1	1	0	1	0	1	1	1	0	1	1	0	0	0	0	0	0	0	0	0	1	1	1	0	1	0	0.714286	0.75	0.25	0	0.25	0.6	0.481481	3	3	2	1	1
1356	1	#NULL!	1	2	2	1	1	2	14	#NULL!	1	0	0	1	1	1	1	0	1	0	0	0	0	0	1	1	1	0	0	0	1	0	0	0	1	0	1	0.714286	0.25	0.25	0.666667	0.25	0.4	0.444444	3	1	2	3	1
1357	2	#NULL!	1	1	2	1	1	2	14	#NULL!	1	0	0	0	0	0	1	1	0	0	0	0	1	0	0	0	0	0	0	0	0	1	1	0	1	1	1	0.285714	0.25	0.25	0	0.5	0.6	0.333333	1	1	2	1	2
1358	1	2	1	1	1	1	1	2	14	#NULL!	1	1	0	0	1	0	0	0	0	1	1	0	0	0	0	0	0	0	0	0	1	1	0	0	1	1	0	0.428571	0.5	0	0	0	0.8	0.333333	2	2	1	1	1
1359	1	1	1	1	2	1	1	2	14	#NULL!	1	0	0	1	1	0	0	1	0	1	0	0	0	0	0	1	1	0	0	0	1	0	0	0	1	1	0	0.428571	0.5	0	0.666667	0	0.6	0.37037	2	2	1	3	1
1360	1	2	1	1	2	1	1	2	14	#NULL!	1	1	1	1	1	0	1	0	1	1	0	0	0	0	0	0	1	0	1	1	1	0	0	0	1	0	0	0.857143	0.5	0	0.333333	0.5	0.4	0.481481	3	2	1	2	2
1361	1	#NULL!	1	1	1	1	1	2	14	#NULL!	1	0	0	0	0	1	1	1	0	0	1	1	1	0	0	0	0	0	0	0	1	0	0	1	0	1	1	0.428571	0.5	0.5	0	0.25	0.6	0.407407	2	2	3	1	1
1362	1	#NULL!	1	2	2	1	2	2	15	#NULL!	1	0	0	0	0	0	0	0	0	1	1	0	0	0	0	0	0	1	1	0	0	1	0	0	1	1	0	0.142857	0.5	0	0.333333	0.25	0.6	0.296296	1	2	1	2	1
1363	1	#NULL!	1	1	2	1	2	2	10	#NULL!	1	0	0	0	0	0	0	0	0	0	1	0	0	1	0	0	1	0	1	1	1	1	0	0	0	0	0	0.142857	0.25	0.25	0.333333	0.5	0.4	0.296296	1	1	2	2	2
1364	2	1	1	1	#NULL!	1	1	2	8	#NULL!	0	0	1	0	0	0	0	0	1	1	0	0	0	0	0	0	1	0	1	0	0	1	1	0	1	0	1	0.142857	0.5	0	0.333333	0.75	0.4	0.333333	1	2	1	2	3
1365	1	1	1	1	2	1	1	2	12	#NULL!	1	0	0	1	0	1	0	1	1	0	1	1	1	0	0	0	0	1	0	0	1	1	0	1	1	1	1	0.428571	0.75	0.5	0.333333	0.25	1	0.555556	2	3	3	2	1
1366	2	1	1	1	2	1	1	2	12	#NULL!	1	1	0	0	1	0	1	1	1	1	0	0	1	0	0	0	1	0	1	0	1	0	0	1	0	1	1	0.571429	0.75	0.25	0.333333	0.5	0.6	0.518519	2	3	2	2	2
1367	1	2	1	1	2	1	1	2	10	#NULL!	1	0	0	0	1	0	1	0	0	1	0	0	0	0	0	0	0	0	0	0	1	1	0	1	1	1	0	0.428571	0.25	0	0	0	1	0.333333	2	1	1	1	1
1368	1	1	1	1	2	1	1	2	8	#NULL!	0	0	0	1	0	0	1	0	0	1	0	0	0	0	0	0	0	0	0	0	1	0	0	1	0	0	1	0.285714	0.25	0	0	0.25	0.4	0.222222	1	1	1	1	1
1369	2	2	1	1	2	1	1	2	10	#NULL!	1	0	1	1	1	0	1	1	1	1	0	0	0	0	0	0	1	0	1	0	1	0	0	0	1	1	0	0.714286	0.75	0	0.333333	0.25	0.6	0.481481	3	3	1	2	1
1370	1	2	1	1	2	1	1	2	#NULL!	#NULL!	0	0	0	0	0	0	0	1	0	0	0	0	0	0	0	0	0	0	0	0	0	0	0	0	1	0	0	0	0.25	0	0	0	0.2	0.0740741	1	1	1	1	1
1371	1	1	2	1	2	1	1	2	25	#NULL!	1	1	1	0	1	0	1	0	1	1	0	0	0	0	0	0	1	0	1	0	1	0	0	0	0	1	1	0.714286	0.5	0	0.333333	0.5	0.4	0.444444	3	2	1	2	2
1372	1	1	1	1	2	1	1	2	#NULL!	#NULL!	0	0	0	0	1	0	1	1	0	0	0	0	0	0	0	0	0	0	0	0	0	0	0	1	1	0	0	0.285714	0.25	0	0	0	0.4	0.185185	1	1	1	1	1
1373	1	2	1	1	2	2	1	1	12	2	1	1	1	1	1	1	1	1	1	1	1	1	0	0	0	0	1	0	1	1	1	1	0	1	1	0	1	1	1	0.25	0.333333	0.75	0.8	0.740741	3	3	2	2	3
1374	1	1	1	1	2	1	#NULL!	2	#NULL!	#NULL!	0	0	0	0	0	0	1	0	0	0	0	0	0	0	0	0	0	0	0	0	0	1	0	1	0	0	1	0.142857	0	0	0	0.25	0.4	0.148148	1	1	1	1	1
1375	2	1	1	1	2	1	2	1	#NULL!	2	1	0	0	1	0	1	0	1	0	1	0	0	0	0	0	0	0	0	1	1	0	1	0	1	1	0	1	0.428571	0.5	0	0	0.75	0.6	0.407407	2	2	1	1	3
1376	1	2	1	2	1	1	1	2	12	#NULL!	1	0	0	1	1	1	1	1	0	0	0	0	0	0	0	0	0	1	0	0	1	1	0	1	0	0	1	0.714286	0.25	0	0.333333	0.25	0.6	0.407407	3	1	1	2	1
1377	1	1	2	1	2	1	1	2	#NULL!	#NULL!	1	1	1	1	1	1	0	0	1	0	1	0	0	0	0	0	0	0	0	0	1	1	0	0	1	1	0	0.857143	0.5	0	0	0	0.8	0.444444	3	2	1	1	1
1378	1	1	1	2	1	1	1	1	20	2	1	0	0	1	1	0	1	1	0	1	1	0	0	0	0	0	1	0	1	0	0	1	0	0	1	0	1	0.571429	0.75	0	0.333333	0.5	0.4	0.444444	2	3	1	2	2
1380	1	1	2	1	2	1	1	2	#NULL!	#NULL!	0	0	0	0	#NULL!	1	#NULL!	0	1	0	1	0	0	1	1	1	0	1	0	1	1	1	1	0	1	1	0	0.142857	0.5	0.5	0.666667	0.5	0.8	0.481481	1	2	3	3	2
1381	1	1	1	1	1	1	1	2	15	#NULL!	1	0	0	1	1	1	1	1	1	0	1	0	0	0	1	0	1	0	1	1	1	1	1	0	1	1	1	0.714286	0.75	0.25	0.333333	1	0.8	0.666667	3	3	2	2	3
1382	1	1	1	1	2	1	#NULL!	2	#NULL!	#NULL!	1	0	1	1	1	1	0	1	1	1	0	0	0	0	0	0	0	0	1	0	1	1	0	0	1	1	1	0.714286	0.75	0	0	0.5	0.8	0.518519	3	3	1	1	2
1383	1	1	2	1	2	1	1	2	30	#NULL!	1	1	0	1	1	1	1	1	0	1	0	0	0	0	0	0	1	0	1	0	1	0	0	0	1	1	0	0.857143	0.5	0	0.333333	0.25	0.6	0.481481	3	2	1	2	1
1384	1	#NULL!	2	1	2	1	1	2	3	#NULL!	1	0	1	0	1	0	1	1	0	0	1	0	1	0	0	0	0	1	1	0	1	1	0	1	1	1	0	0.571429	0.5	0.25	0.333333	0.25	1	0.518519	2	2	2	2	1
1385	1	1	1	1	2	1	1	2	90	#NULL!	1	0	0	1	1	0	0	0	1	1	0	0	0	0	0	1	1	0	1	1	0	0	0	1	1	1	1	0.428571	0.5	0	0.666667	0.75	0.6	0.481481	2	2	1	3	3
1386	1	1	1	1	2	1	1	1	60	2	1	1	0	0	1	0	1	0	1	0	1	0	1	0	0	0	1	0	0	0	0	0	0	0	1	1	0	0.571429	0.5	0.25	0.333333	0	0.4	0.37037	2	2	2	2	1
1387	2	1	2	1	2	1	2	1	20	1	1	0	1	0	0	1	1	1	0	0	1	0	0	0	0	0	1	0	1	0	0	1	0	0	1	0	0	0.571429	0.5	0	0.333333	0.25	0.4	0.37037	2	2	1	2	1
1388	1	1	1	1	1	1	1	2	7	#NULL!	1	0	1	1	1	1	1	1	0	0	1	0	0	0	0	0	0	0	0	0	1	1	0	1	1	1	1	0.857143	0.5	0	0	0.25	1	0.518519	3	2	1	1	1
1390	2	1	1	2	2	1	1	2	14	#NULL!	1	0	1	0	1	0	1	1	1	0	0	0	0	1	0	0	0	1	1	0	0	0	0	0	1	1	0	0.571429	0.5	0.25	0.333333	0.25	0.4	0.407407	2	2	2	2	1
1391	1	1	1	1	2	1	1	2	15	#NULL!	1	0	0	1	1	1	1	1	1	1	1	0	1	0	0	0	0	0	1	0	1	1	0	0	1	1	0	0.714286	1	0.25	0	0.25	0.8	0.555556	3	3	2	1	1
1392	2	1	1	1	2	1	1	2	12	#NULL!	0	0	0	1	0	1	1	1	0	1	0	1	0	1	0	1	1	1	0	0	1	0	0	1	1	0	1	0.428571	0.5	0.5	1	0.25	0.6	0.518519	2	2	3	3	1
1393	1	1	2	1	2	1	1	2	10	#NULL!	0	0	0	1	0	1	1	1	0	1	0	1	0	0	0	0	0	0	0	1	1	0	0	0	1	0	1	0.428571	0.5	0.25	0	0.5	0.4	0.37037	2	2	2	1	2
1394	2	1	1	2	2	1	2	1	16	2	1	1	1	0	1	0	1	0	0	0	1	0	0	0	0	0	0	0	1	1	0	0	0	0	1	1	1	0.714286	0.25	0	0	0.75	0.4	0.407407	3	1	1	1	3
1396	2	#NULL!	1	2	#NULL!	1	1	2	20	#NULL!	1	1	1	1	0	1	1	1	1	1	1	1	0	0	0	0	1	0	0	1	1	1	0	0	1	1	1	0.857143	1	0.25	0.333333	0.5	0.8	0.666667	3	3	2	2	2
1397	1	1	2	1	2	1	1	2	12	#NULL!	1	0	0	0	#NULL!	1	0	0	1	0	0	0	0	0	0	0	0	0	0	0	0	0	0	0	1	1	0	0.285714	0.25	0	0	0	0.4	0.185185	1	1	1	1	1
1398	2	1	1	2	#NULL!	1	2	2	25	#NULL!	1	0	0	0	1	1	1	1	0	0	0	0	0	0	0	0	0	0	1	1	1	1	0	0	0	1	1	0.571429	0.25	0	0	0.75	0.6	0.407407	2	1	1	1	3
1399	2	2	1	2	1	1	1	1	21	2	1	0	1	1	1	0	1	1	1	1	1	0	0	0	0	0	1	0	1	1	1	0	0	0	1	1	0	0.714286	1	0	0.333333	0.5	0.6	0.555556	3	3	1	2	2
1400	2	2	1	2	1	1	2	1	35	1	1	1	0	0	1	1	1	0	1	0	0	0	0	0	0	0	1	0	0	0	0	0	0	0	1	0	0	0.714286	0.25	0	0.333333	0	0.2	0.296296	3	1	1	2	1
1401	1	2	1	1	2	1	1	2	15	#NULL!	0	0	0	1	0	0	1	1	0	0	0	0	0	0	0	0	0	0	0	0	0	1	0	0	1	1	0	0.285714	0.25	0	0	0	0.6	0.222222	1	1	1	1	1
1402	2	2	1	1	2	1	1	2	14	#NULL!	1	0	1	1	1	0	1	1	0	0	0	0	0	0	0	0	0	0	0	0	0	1	0	0	0	1	0	0.714286	0.25	0	0	0	0.4	0.296296	3	1	1	1	1
1403	1	1	1	1	2	1	2	2	14	#NULL!	0	0	1	0	1	1	1	0	0	1	0	0	0	0	1	0	0	0	1	0	0	1	0	1	0	1	1	0.571429	0.25	0.25	0	0.5	0.6	0.407407	2	1	2	1	2
1404	1	1	2	1	1	1	1	2	12	#NULL!	1	0	0	1	1	0	1	1	1	1	0	0	0	0	0	0	0	0	0	0	1	1	0	1	0	0	0	0.571429	0.75	0	0	0	0.6	0.37037	2	3	1	1	1
1405	1	2	1	1	2	2	2	1	25	2	1	0	1	1	1	0	1	1	0	0	0	0	0	0	0	0	0	0	0	0	1	0	0	0	1	1	0	0.714286	0.25	0	0	0	0.6	0.333333	3	1	1	1	1
1406	1	2	1	2	1	2	2	2	40	#NULL!	1	1	1	1	1	1	1	1	1	0	1	1	0	0	0	1	1	0	1	1	1	0	0	0	1	1	1	1	0.75	0.25	0.666667	0.75	0.6	0.703704	3	3	2	3	3
1407	1	1	1	2	2	1	2	2	10	#NULL!	1	0	0	0	0	1	1	1	0	0	1	0	0	0	1	1	0	0	1	0	1	0	0	0	0	1	0	0.428571	0.5	0.25	0.333333	0.25	0.4	0.37037	2	2	2	2	1
1408	1	1	2	1	2	1	2	2	7	#NULL!	1	0	1	1	1	0	1	1	0	0	0	0	0	0	1	0	1	0	1	0	0	1	0	0	1	1	0	0.714286	0.25	0.25	0.333333	0.25	0.6	0.444444	3	1	2	2	1
1409	1	2	1	2	1	1	2	1	10	#NULL!	1	0	0	1	1	0	1	0	0	0	0	0	0	0	1	0	0	0	0	0	0	1	0	0	1	1	0	0.571429	0	0.25	0	0	0.6	0.296296	2	1	2	1	1
1410	1	2	1	1	1	1	1	1	21	2	1	1	0	1	1	1	0	1	1	1	1	1	0	1	0	0	1	1	1	0	1	1	0	0	1	1	0	0.714286	1	0.5	0.666667	0.25	0.8	0.666667	3	3	3	3	1
1411	1	1	2	1	2	1	2	2	20	#NULL!	1	0	1	1	1	0	1	0	1	1	0	0	0	0	0	0	1	0	0	0	1	1	0	0	0	1	1	0.714286	0.5	0	0.333333	0.25	0.6	0.444444	3	2	1	2	1
1412	1	2	1	2	2	1	2	2	13	#NULL!	0	0	1	0	0	1	1	1	0	1	1	0	0	0	1	1	1	0	1	1	1	0	0	1	1	1	1	0.428571	0.75	0.25	0.666667	0.75	0.8	0.592593	2	3	2	3	3
1413	2	1	2	1	1	#NULL!	1	2	22	#NULL!	1	1	1	1	1	1	1	1	1	1	1	0	0	0	0	0	1	0	1	1	1	1	0	0	1	0	1	1	1	0	0.333333	0.75	0.6	0.666667	3	3	1	2	3
1414	1	2	1	1	2	1	1	1	27	#NULL!	0	0	0	1	1	0	1	0	0	0	0	0	0	0	0	0	0	0	0	0	1	0	0	0	1	0	0	0.428571	0	0	0	0	0.4	0.185185	2	1	1	1	1
1415	1	2	1	1	2	1	2	2	16	#NULL!	1	1	1	1	1	0	1	1	1	1	1	0	0	0	0	0	0	0	0	0	1	1	0	0	1	0	1	0.857143	1	0	0	0.25	0.6	0.518519	3	3	1	1	1
1416	1	2	1	1	2	1	1	2	20	#NULL!	1	1	0	0	1	0	1	0	1	0	1	0	0	0	0	1	1	0	0	1	0	0	0	0	1	0	0	0.571429	0.5	0	0.666667	0.25	0.2	0.37037	2	2	1	3	1
1417	1	1	1	2	2	1	2	1	12	#NULL!	1	1	0	1	1	1	1	1	0	0	1	0	0	0	0	0	1	0	0	0	0	0	0	0	1	1	1	0.857143	0.5	0	0.333333	0.25	0.4	0.444444	3	2	1	2	1
1418	2	2	1	2	1	1	1	2	20	#NULL!	1	1	0	1	1	1	0	0	0	1	0	0	0	0	0	0	1	1	1	0	1	1	0	0	1	0	1	0.714286	0.25	0	0.666667	0.5	0.6	0.481481	3	1	1	3	2
1419	1	1	1	1	2	1	1	2	15	#NULL!	1	0	1	0	1	1	1	1	0	1	1	0	0	0	0	0	0	1	1	0	0	1	0	0	1	0	1	0.714286	0.75	0	0.333333	0.5	0.4	0.481481	3	3	1	2	2
1420	1	1	1	1	2	1	2	1	12	2	1	1	0	0	1	1	1	1	0	1	1	0	0	0	0	0	1	1	0	1	1	0	0	0	1	0	0	0.714286	0.75	0	0.666667	0.25	0.4	0.481481	3	3	1	3	1
1421	1	2	1	2	2	1	1	1	30	2	1	1	0	1	1	1	1	1	0	1	1	0	0	0	0	0	0	0	0	0	0	1	0	1	1	1	0	0.857143	0.75	0	0	0	0.8	0.481481	3	3	1	1	1
1422	1	2	1	1	2	1	2	1	20	2	1	0	1	1	1	0	1	1	1	1	0	1	1	0	0	0	1	1	1	0	1	0	0	0	1	0	1	0.714286	0.75	0.5	0.666667	0.5	0.4	0.592593	3	3	3	3	2
1423	1	1	1	1	2	1	2	1	20	2	1	1	0	1	1	0	1	1	0	1	1	0	0	0	0	0	0	1	1	0	0	0	0	0	1	1	0	0.714286	0.75	0	0.333333	0.25	0.4	0.444444	3	3	1	2	1
1424	1	2	1	1	2	1	1	1	25	2	1	1	0	1	1	1	1	1	1	1	1	0	0	0	0	0	0	0	0	0	0	1	0	1	0	1	1	0.857143	1	0	0	0.25	0.6	0.518519	3	3	1	1	1
1425	2	2	1	2	2	1	2	2	21	#NULL!	1	1	1	1	1	0	1	1	1	0	0	0	0	0	0	0	0	0	1	1	0	0	0	1	1	1	0	0.857143	0.5	0	0	0.5	0.6	0.481481	3	2	1	1	2
1426	2	1	2	1	2	1	2	2	20	#NULL!	1	0	1	1	1	1	0	1	1	1	0	0	0	0	0	0	0	0	0	0	0	1	0	0	0	1	0	0.714286	0.75	0	0	0	0.4	0.37037	3	3	1	1	1
1427	2	2	1	2	1	1	2	2	17	#NULL!	1	0	1	1	1	0	1	1	0	0	0	0	0	0	0	0	1	1	0	0	0	1	0	0	0	1	0	0.714286	0.25	0	0.666667	0	0.4	0.37037	3	1	1	3	1
1428	1	1	1	1	2	1	2	1	30	#NULL!	1	1	0	0	1	0	1	1	1	0	1	0	0	0	0	0	0	0	0	0	1	0	0	0	1	1	0	0.571429	0.75	0	0	0	0.6	0.37037	2	3	1	1	1
1429	2	#NULL!	1	2	2	1	2	2	30	#NULL!	1	1	1	0	1	1	1	1	0	1	1	0	0	0	0	0	0	0	1	0	1	1	0	0	1	0	1	0.857143	0.75	0	0	0.5	0.6	0.518519	3	3	1	1	2
1430	1	2	1	1	2	1	1	1	13	2	1	1	0	1	1	0	1	1	0	1	1	0	0	0	0	0	0	1	1	0	1	1	0	0	1	1	1	0.714286	0.75	0	0.333333	0.5	0.8	0.555556	3	3	1	2	2
1431	2	2	1	2	1	1	2	1	20	1	1	0	1	1	1	1	1	1	0	1	1	0	0	0	0	0	1	0	1	0	1	0	0	1	1	1	0	0.857143	0.75	0	0.333333	0.25	0.8	0.555556	3	3	1	2	1
1432	2	2	1	2	1	1	2	2	21	#NULL!	1	0	1	1	1	1	1	1	0	1	1	0	0	0	0	0	1	1	0	1	1	1	0	0	0	1	1	0.857143	0.75	0	0.666667	0.5	0.6	0.592593	3	3	1	3	2
1433	1	2	1	2	1	1	2	2	15	#NULL!	1	0	1	1	1	0	1	1	0	1	1	0	0	0	0	0	1	0	0	0	0	1	0	1	1	0	1	0.714286	0.75	0	0.333333	0.25	0.6	0.481481	3	3	1	2	1
1434	1	2	1	2	2	1	2	2	21	#NULL!	1	0	1	1	1	0	1	1	1	0	0	0	0	0	0	0	0	0	0	0	1	1	0	0	1	1	0	0.714286	0.5	0	0	0	0.8	0.407407	3	2	1	1	1
1435	2	1	2	#NULL!	2	1	2	#NULL!	14	#NULL!	1	0	1	1	1	0	0	1	0	0	0	0	0	0	0	0	1	0	0	0	1	0	0	1	1	1	0	0.571429	0.25	0	0.333333	0	0.8	0.37037	2	1	1	2	1
1436	1	1	1	1	2	1	1	1	20	2	1	0	1	1	1	0	1	1	0	1	1	0	0	0	0	0	1	0	1	1	0	1	0	1	1	1	0	0.714286	0.75	0	0.333333	0.5	0.8	0.555556	3	3	1	2	2
1437	1	1	2	1	1	1	1	2	25	#NULL!	1	0	1	1	1	0	0	1	1	0	0	0	0	0	0	0	1	0	0	0	1	0	0	1	1	1	1	0.571429	0.5	0	0.333333	0.25	0.8	0.444444	2	2	1	2	1
1438	2	2	1	1	2	1	2	2	20	#NULL!	1	0	1	1	1	0	1	1	1	1	0	0	0	0	0	0	0	0	1	1	1	0	0	1	1	1	1	0.714286	0.75	0	0	0.75	0.8	0.555556	3	3	1	1	3
1439	1	1	1	1	2	1	1	2	25	#NULL!	1	0	1	1	1	0	0	1	1	0	0	0	0	0	0	0	1	1	1	0	1	1	0	1	1	0	0	0.571429	0.5	0	0.666667	0.25	0.8	0.481481	2	2	1	3	1
1440	2	#NULL!	1	2	2	1	2	2	30	#NULL!	1	0	1	1	1	1	1	1	0	1	1	0	0	0	0	0	1	0	0	1	0	0	0	0	0	1	1	0.857143	0.75	0	0.333333	0.5	0.2	0.481481	3	3	1	2	2
1441	2	2	2	1	2	1	1	2	24	#NULL!	1	0	1	1	1	0	1	1	1	1	1	0	0	0	0	0	0	0	0	0	0	1	0	0	0	1	0	0.714286	1	0	0	0	0.4	0.407407	3	3	1	1	1
1442	1	1	1	1	2	1	1	1	20	2	1	0	1	1	1	0	0	0	1	1	0	0	0	0	0	0	0	0	0	0	1	0	0	0	1	1	0	0.571429	0.5	0	0	0	0.6	0.333333	2	2	1	1	1
1443	1	1	1	1	2	1	2	#NULL!	20	2	1	0	1	1	1	0	1	1	1	0	1	0	0	0	0	0	0	0	0	0	0	1	0	0	0	1	0	0.714286	0.75	0	0	0	0.4	0.37037	3	3	1	1	1
1444	2	1	2	1	2	1	1	2	40	#NULL!	1	0	0	0	0	0	0	1	0	0	0	0	1	0	0	0	1	0	1	0	1	1	0	0	0	1	0	0.142857	0.25	0.25	0.333333	0.25	0.6	0.296296	1	1	2	2	1
1445	2	1	1	1	1	1	1	2	40	#NULL!	1	1	1	1	0	0	1	1	1	1	0	0	0	0	0	0	0	0	1	0	0	1	0	0	1	1	1	0.714286	0.75	0	0	0.5	0.6	0.481481	3	3	1	1	2
1446	2	1	2	1	2	1	1	2	40	#NULL!	0	0	0	1	1	0	1	0	0	1	1	1	1	1	0	0	0	0	1	0	1	1	0	0	0	0	1	0.428571	0.5	0.75	0	0.5	0.4	0.444444	2	2	3	1	2
1447	1	1	1	1	2	1	1	2	30	#NULL!	0	0	0	1	1	1	0	0	0	0	1	0	1	1	1	1	0	0	0	0	1	1	1	0	1	1	1	0.428571	0.25	0.75	0.333333	0.5	0.8	0.518519	2	1	3	2	2
1448	2	1	2	1	#NULL!	1	1	2	35	#NULL!	1	1	1	0	0	0	1	1	0	0	0	1	0	0	0	0	1	0	0	0	1	1	0	1	1	1	1	0.571429	0.25	0.25	0.333333	0.25	1	0.481481	2	1	2	2	1
1449	2	1	1	1	2	1	1	2	40	#NULL!	0	0	1	1	1	1	0	1	0	0	0	1	1	0	0	0	1	0	1	0	0	1	0	1	1	1	1	0.571429	0.25	0.5	0.333333	0.5	0.8	0.518519	2	1	3	2	2
1450	2	1	1	1	2	1	1	2	20	#NULL!	1	0	0	1	1	1	1	1	1	1	1	0	0	0	0	0	0	1	1	0	1	1	0	0	1	1	1	0.714286	1	0	0.333333	0.5	0.8	0.592593	3	3	1	2	2
1451	1	1	1	1	2	1	1	2	20	#NULL!	1	0	0	0	0	0	1	1	0	1	1	0	0	0	0	0	0	0	1	0	1	1	0	0	1	1	1	0.285714	0.75	0	0	0.5	0.8	0.407407	1	3	1	1	2
1452	2	1	1	1	2	1	1	2	30	#NULL!	1	0	0	0	0	0	0	1	0	0	0	0	0	0	0	0	0	0	0	1	0	1	0	1	1	0	1	0.142857	0.25	0	0	0.5	0.6	0.259259	1	1	1	1	2
1453	1	1	1	1	#NULL!	1	1	2	30	#NULL!	1	1	1	1	1	1	1	1	1	1	1	0	0	0	0	0	0	0	0	0	1	1	0	0	1	1	1	1	1	0	0	0.25	0.8	0.592593	3	3	1	1	1
1454	1	1	1	1	2	1	1	2	30	#NULL!	0	0	0	1	1	1	1	1	0	0	0	0	0	0	0	0	1	0	0	0	1	1	0	0	0	1	1	0.571429	0.25	0	0.333333	0.25	0.6	0.37037	2	1	1	2	1
1455	2	1	2	1	2	1	1	2	25	#NULL!	0	0	1	1	1	1	1	1	0	0	0	0	0	0	1	0	0	1	1	0	1	1	0	1	1	0	0	0.714286	0.25	0.25	0.333333	0.25	0.8	0.481481	3	1	2	2	1
1456	1	1	1	1	2	1	1	2	30	#NULL!	0	0	1	0	1	0	1	0	0	0	1	0	0	0	0	0	0	1	1	0	1	1	1	0	1	1	1	0.428571	0.25	0	0.333333	0.75	0.8	0.444444	2	1	1	2	3
1457	1	1	1	1	2	1	1	2	30	#NULL!	0	0	0	0	1	0	1	0	0	0	0	0	0	0	1	0	0	0	0	0	0	1	1	1	0	1	1	0.285714	0	0.25	0	0.5	0.6	0.296296	1	1	2	1	2
1458	2	1	1	1	2	1	1	2	30	#NULL!	0	0	0	1	1	1	0	0	0	0	0	1	0	0	0	0	0	0	1	0	0	0	0	1	0	1	1	0.428571	0	0.25	0	0.5	0.4	0.296296	2	1	2	1	2
1459	2	1	1	1	2	1	1	2	30	#NULL!	1	1	1	1	1	0	1	0	0	1	0	0	0	0	1	1	1	1	0	0	1	1	0	1	1	1	1	0.857143	0.25	0.25	1	0.25	1	0.62963	3	1	2	3	1
1460	2	1	2	1	2	1	1	2	30	#NULL!	0	0	0	0	1	0	0	0	0	0	0	0	0	0	0	0	1	0	1	0	0	0	0	0	1	0	1	0.142857	0	0	0.333333	0.5	0.2	0.185185	1	1	1	2	2
1461	2	1	1	1	#NULL!	1	1	2	30	#NULL!	0	0	0	0	0	0	1	0	1	0	0	0	0	0	0	0	1	0	1	0	0	1	0	1	1	0	1	0.142857	0.25	0	0.333333	0.5	0.6	0.296296	1	1	1	2	2
1462	2	1	1	1	2	1	1	2	30	#NULL!	0	0	0	0	1	0	1	0	1	0	0	0	0	0	0	0	0	0	0	1	0	1	0	0	1	1	1	0.285714	0.25	0	0	0.5	0.6	0.296296	1	1	1	1	2
1463	1	1	1	1	1	1	1	2	35	#NULL!	0	0	0	1	1	1	1	1	0	0	0	0	0	0	0	0	1	0	1	0	0	1	0	1	1	1	1	0.571429	0.25	0	0.333333	0.5	0.8	0.444444	2	1	1	2	2
1464	2	#NULL!	1	2	2	1	2	2	28	#NULL!	1	1	1	1	1	1	1	0	0	0	1	1	1	0	0	0	1	0	1	0	0	1	0	1	1	1	0	1	0.25	0.5	0.333333	0.25	0.8	0.592593	3	1	3	2	1
1465	1	1	1	1	2	1	1	2	30	#NULL!	0	0	0	0	1	0	1	1	0	0	0	0	0	0	0	0	1	0	0	0	0	0	0	0	1	1	0	0.285714	0.25	0	0.333333	0	0.4	0.222222	1	1	1	2	1
1466	1	1	1	1	1	1	1	2	29	#NULL!	0	0	0	0	1	1	1	1	0	0	0	1	0	0	0	0	0	0	0	0	1	0	0	0	1	0	0	0.428571	0.25	0.25	0	0	0.4	0.259259	2	1	2	1	1
1467	2	1	2	1	2	1	1	2	30	#NULL!	0	0	0	0	1	1	1	1	0	0	0	1	0	0	0	0	1	0	0	0	1	1	0	0	1	1	1	0.428571	0.25	0.25	0.333333	0.25	0.8	0.407407	2	1	2	2	1
1468	1	1	2	1	2	1	1	2	30	#NULL!	0	0	1	0	0	0	1	0	0	1	0	0	0	0	1	0	0	0	1	0	0	0	0	0	1	0	0	0.285714	0.25	0.25	0	0.25	0.2	0.222222	1	1	2	1	1
1469	1	1	1	1	2	1	1	2	30	#NULL!	0	0	1	0	0	1	1	1	0	0	0	0	0	0	1	0	1	0	0	0	0	0	0	0	1	0	0	0.428571	0.25	0.25	0.333333	0	0.2	0.259259	2	1	2	2	1
1470	1	1	2	1	2	1	1	2	35	#NULL!	0	0	0	0	1	0	1	1	0	0	1	0	1	0	0	0	0	0	1	0	1	1	0	0	1	0	0	0.285714	0.5	0.25	0	0.25	0.6	0.333333	1	2	2	1	1
1471	1	1	2	1	2	1	1	2	40	#NULL!	0	0	0	0	1	1	1	1	0	0	0	1	0	0	0	0	1	0	0	0	0	0	0	0	1	1	0	0.428571	0.25	0.25	0.333333	0	0.4	0.296296	2	1	2	2	1
1472	1	1	1	1	2	1	1	2	30	#NULL!	1	1	1	0	1	0	1	0	0	0	0	0	0	0	0	0	1	0	0	0	1	1	0	0	1	1	0	0.714286	0	0	0.333333	0	0.8	0.37037	3	1	1	2	1
1473	1	1	2	1	2	1	1	2	30	#NULL!	0	0	0	1	0	0	1	1	0	1	0	1	0	1	0	0	0	1	0	1	1	0	0	0	1	0	1	0.285714	0.5	0.5	0.333333	0.5	0.4	0.407407	1	2	3	2	2
1474	1	1	2	1	2	1	1	2	30	#NULL!	0	0	0	0	0	0	1	1	0	1	0	0	0	0	0	0	1	0	0	0	1	1	1	0	1	1	1	0.142857	0.5	0	0.333333	0.5	0.8	0.37037	1	2	1	2	2
1475	1	1	2	1	2	1	1	2	20	#NULL!	0	0	1	0	1	0	1	0	0	0	0	0	0	0	0	1	0	0	0	0	0	1	0	1	1	1	1	0.428571	0	0	0.333333	0.25	0.8	0.333333	2	1	1	2	1
1476	1	1	1	1	2	1	1	2	25	#NULL!	1	1	1	1	1	1	0	1	0	0	0	0	0	0	0	0	0	1	0	0	1	1	0	1	0	1	1	0.857143	0.25	0	0.333333	0.25	0.8	0.481481	3	1	1	2	1
1477	1	1	1	1	2	1	1	2	30	#NULL!	1	1	1	1	1	1	0	0	0	0	0	0	0	0	0	0	0	1	1	0	1	1	1	0	1	1	1	0.857143	0	0	0.333333	0.75	0.8	0.518519	3	1	1	2	3
1478	1	1	1	1	2	1	1	2	30	#NULL!	0	0	0	0	0	0	1	0	0	1	0	0	0	0	1	0	0	0	0	0	1	1	0	1	0	1	1	0.142857	0.25	0.25	0	0.25	0.8	0.296296	1	1	2	1	1
1479	2	1	1	1	2	1	2	2	30	#NULL!	1	0	0	0	0	1	0	1	0	0	0	0	0	0	1	0	1	0	0	1	0	0	0	1	1	1	1	0.285714	0.25	0.25	0.333333	0.5	0.6	0.37037	1	1	2	2	2
1480	1	1	1	1	2	1	1	2	30	#NULL!	0	0	0	0	1	0	#NULL!	1	0	1	0	0	0	0	0	0	0	1	1	0	1	1	0	1	0	1	1	0.142857	0.5	0	0.333333	0.5	0.8	0.37037	1	2	1	2	2
1481	2	1	2	1	2	1	1	2	30	#NULL!	1	1	1	1	1	0	1	0	0	0	0	0	0	0	0	0	1	0	0	0	1	1	0	1	1	1	1	0.857143	0	0	0.333333	0.25	1	0.481481	3	1	1	2	1
1482	2	1	2	1	2	1	2	2	35	#NULL!	1	1	1	1	1	1	0	0	0	0	0	0	0	0	0	0	1	0	0	0	0	1	0	0	1	1	1	0.857143	0	0	0.333333	0.25	0.6	0.407407	3	1	1	2	1
1483	2	1	1	1	2	1	1	2	35	#NULL!	1	1	1	1	1	1	1	1	1	0	1	0	0	1	0	0	0	1	0	0	0	1	1	1	0	1	1	1	0.75	0.25	0.333333	0.5	0.6	0.62963	3	3	2	2	2
1484	1	1	1	1	1	1	1	2	30	#NULL!	1	0	0	0	1	1	1	1	0	1	0	0	0	0	0	0	0	1	0	0	1	1	0	0	1	1	0	0.571429	0.5	0	0.333333	0	0.8	0.407407	2	2	1	2	1
1485	2	1	1	1	2	1	1	2	30	#NULL!	0	0	0	0	1	1	1	1	0	1	0	0	0	0	0	0	0	0	0	0	0	1	1	0	1	1	1	0.428571	0.5	0	0	0.5	0.6	0.37037	2	2	1	1	2
1486	2	1	2	#NULL!	2	1	1	2	40	#NULL!	1	0	0	0	0	0	0	1	0	0	1	0	0	0	0	0	1	0	1	0	1	1	0	1	1	0	0	0.142857	0.5	0	0.333333	0.25	0.8	0.333333	1	2	1	2	1
1487	2	1	1	1	2	1	1	2	30	#NULL!	1	0	1	1	1	1	0	1	0	0	0	0	0	1	0	0	1	0	1	1	0	1	0	0	1	1	1	0.714286	0.25	0.25	0.333333	0.75	0.6	0.518519	3	1	2	2	3
1488	2	1	2	1	2	1	1	2	30	#NULL!	0	0	0	0	1	1	1	0	0	0	0	1	0	0	0	0	1	1	0	0	1	1	0	1	1	1	1	0.428571	0	0.25	0.666667	0.25	1	0.444444	2	1	2	3	1
1489	2	1	2	1	2	1	1	2	30	#NULL!	1	1	1	1	1	1	1	1	1	1	0	0	0	0	0	0	0	0	0	0	0	1	0	1	0	1	1	1	0.75	0	0	0.25	0.6	0.518519	3	3	1	1	1
1490	2	1	2	1	2	1	1	2	60	#NULL!	1	1	1	1	1	1	1	1	1	0	1	0	0	0	1	0	0	0	0	0	1	1	0	1	1	1	1	1	0.75	0.25	0	0.25	1	0.62963	3	3	2	1	1
1491	2	1	1	1	2	1	1	#NULL!	30	2	0	0	0	0	1	0	1	1	0	1	0	1	0	0	0	0	0	0	1	1	1	1	0	0	1	1	1	0.285714	0.5	0.25	0	0.75	0.8	0.444444	1	2	2	1	3
1492	2	1	1	1	2	1	1	2	30	#NULL!	0	0	0	0	0	0	1	1	0	0	0	0	0	0	0	0	1	0	1	0	0	0	0	0	1	1	1	0.142857	0.25	0	0.333333	0.5	0.4	0.259259	1	1	1	2	2
1493	2	1	2	1	2	1	1	2	30	#NULL!	0	0	1	0	1	1	1	1	1	0	1	0	0	0	0	0	0	0	0	0	1	1	0	1	1	1	1	0.571429	0.75	0	0	0.25	1	0.481481	2	3	1	1	1
1494	2	1	1	1	2	1	1	2	30	#NULL!	1	1	1	0	1	0	1	0	0	0	1	1	1	0	0	0	1	0	1	0	1	1	0	0	1	1	1	0.714286	0.25	0.5	0.333333	0.5	0.8	0.555556	3	1	3	2	2
1495	2	1	2	1	#NULL!	1	1	2	30	#NULL!	0	0	0	0	1	0	1	0	1	1	0	0	0	0	0	0	1	0	1	1	1	0	0	0	1	0	0	0.285714	0.5	0	0.333333	0.5	0.4	0.333333	1	2	1	2	2
1496	2	1	2	1	2	1	1	2	30	#NULL!	0	0	0	0	1	0	1	0	0	1	0	0	0	0	0	0	1	0	1	1	0	1	0	0	1	1	0	0.285714	0.25	0	0.333333	0.5	0.6	0.333333	1	1	1	2	2
1497	2	1	2	2	1	1	1	2	31	#NULL!	0	0	0	0	0	0	1	0	0	1	0	0	0	0	0	0	0	0	0	0	0	0	0	0	1	0	0	0.142857	0.25	0	0	0	0.2	0.111111	1	1	1	1	1
1498	2	1	1	1	1	1	1	2	30	#NULL!	0	0	0	0	0	0	1	0	0	0	1	0	0	0	1	0	1	0	0	0	1	1	0	0	1	1	0	0.142857	0.25	0.25	0.333333	0	0.8	0.296296	1	1	2	2	1
1499	2	1	1	1	2	1	1	2	30	#NULL!	0	0	0	0	0	0	1	1	0	0	0	0	0	1	1	0	1	1	1	0	1	1	0	0	1	1	0	0.142857	0.25	0.5	0.666667	0.25	0.8	0.407407	1	1	3	3	1
1500	1	1	1	1	1	1	1	2	30	#NULL!	0	0	0	0	0	1	1	0	0	0	1	0	0	0	0	0	1	0	1	0	0	0	0	0	1	1	0	0.285714	0.25	0	0.333333	0.25	0.4	0.259259	1	1	1	2	1
1501	1	2	1	2	2	1	1	2	24	#NULL!	0	0	0	1	1	0	1	1	0	0	0	0	0	0	0	0	0	0	0	1	0	1	0	0	1	1	0	0.428571	0.25	0	0	0.25	0.6	0.296296	2	1	1	1	1
1502	1	2	1	2	2	1	2	1	15	2	1	0	0	1	1	0	1	1	0	1	0	0	0	0	0	0	0	0	1	0	1	1	0	1	1	1	1	0.571429	0.5	0	0	0.5	1	0.481481	2	2	1	1	2
1504	1	2	1	2	2	1	1	1	30	2	1	1	0	1	1	1	1	1	0	1	1	1	0	0	0	0	1	0	1	0	1	1	0	1	1	1	1	0.857143	0.75	0.25	0.333333	0.5	1	0.666667	3	3	2	2	2
1505	1	2	1	2	1	1	1	2	28	#NULL!	1	0	0	0	0	1	1	1	0	0	0	0	0	0	0	0	1	0	0	0	1	1	0	1	1	1	0	0.428571	0.25	0	0.333333	0	1	0.37037	2	1	1	2	1
1507	1	2	1	2	2	1	1	2	10	#NULL!	1	0	0	1	1	0	0	1	0	0	1	0	0	0	0	0	0	0	0	0	0	0	0	0	1	1	0	0.428571	0.5	0	0	0	0.4	0.259259	2	2	1	1	1
1508	2	2	1	1	2	1	1	1	25	2	1	1	0	1	1	0	1	1	0	1	1	1	0	0	0	0	1	0	1	0	1	1	0	0	1	1	0	0.714286	0.75	0.25	0.333333	0.25	0.8	0.555556	3	3	2	2	1
1509	1	2	1	1	1	1	1	2	21	#NULL!	1	0	0	1	1	0	0	1	0	0	1	0	0	0	0	0	1	0	1	0	1	1	0	0	1	1	0	0.428571	0.5	0	0.333333	0.25	0.8	0.407407	2	2	1	2	1
1510	2	2	1	1	2	1	1	1	12	2	0	0	0	1	1	0	1	1	0	0	0	0	0	0	0	0	1	0	1	0	1	1	0	0	1	1	0	0.428571	0.25	0	0.333333	0.25	0.8	0.37037	2	1	1	2	1
1511	2	1	1	1	1	1	1	2	25	#NULL!	0	0	1	1	1	1	1	0	0	1	0	0	1	0	0	0	0	1	1	0	1	1	0	1	1	1	1	0.714286	0.25	0.25	0.333333	0.5	1	0.555556	3	1	2	2	2
1512	1	1	2	1	2	1	1	2	30	#NULL!	0	0	0	1	1	1	0	0	0	0	0	0	0	0	0	0	1	0	0	0	1	1	0	1	0	1	1	0.428571	0	0	0.333333	0.25	0.8	0.333333	2	1	1	2	1
1513	1	1	1	1	2	1	1	2	40	#NULL!	0	0	0	1	1	1	1	1	1	0	1	0	1	0	0	0	1	0	0	0	1	1	0	1	1	1	1	0.571429	0.75	0.25	0.333333	0.25	1	0.555556	2	3	2	2	1
1514	2	1	1	1	2	1	1	2	30	#NULL!	0	0	0	1	1	1	1	0	0	0	1	0	1	1	1	1	0	0	0	0	0	1	0	0	1	1	1	0.571429	0.25	0.75	0.333333	0.25	0.6	0.481481	2	1	3	2	1
1515	1	1	1	1	2	1	1	2	30	#NULL!	0	0	0	1	1	1	0	0	0	1	1	1	0	0	0	0	1	0	0	1	1	1	0	1	1	1	1	0.428571	0.5	0.25	0.333333	0.5	1	0.518519	2	2	2	2	2
1516	2	1	1	1	#NULL!	1	1	2	40	#NULL!	1	1	0	0	1	1	1	1	0	1	0	1	0	1	0	1	1	0	0	0	1	1	0	1	1	1	1	0.714286	0.5	0.5	0.666667	0.25	1	0.62963	3	2	3	3	1
1517	1	1	1	1	2	1	1	2	30	#NULL!	1	1	0	0	1	1	1	1	1	1	0	0	0	0	0	0	1	1	1	0	1	1	0	1	1	1	1	0.714286	0.75	0	0.666667	0.5	1	0.62963	3	3	1	3	2
1518	2	1	1	1	2	1	1	2	30	#NULL!	1	0	0	1	1	1	0	1	0	1	0	0	1	0	0	0	1	0	1	1	0	1	0	0	1	1	1	0.571429	0.5	0.25	0.333333	0.75	0.6	0.518519	2	2	2	2	3
1519	2	1	1	1	2	1	1	2	20	#NULL!	1	1	1	1	1	0	1	1	0	1	0	0	0	1	1	0	1	0	1	0	1	1	0	0	1	1	1	0.857143	0.5	0.5	0.333333	0.5	0.8	0.62963	3	2	3	2	2
1520	2	1	1	1	2	1	1	2	35	#NULL!	1	0	0	1	1	1	1	1	0	1	0	0	0	0	0	0	1	0	1	1	1	1	1	0	1	1	1	0.714286	0.5	0	0.333333	1	0.8	0.592593	3	2	1	2	3
1521	1	1	1	1	2	1	1	2	10	#NULL!	0	0	0	0	0	0	1	1	0	0	0	0	0	0	0	0	0	0	0	0	0	1	0	0	1	0	0	0.142857	0.25	0	0	0	0.4	0.148148	1	1	1	1	1
1522	2	2	1	1	2	1	2	2	10	#NULL!	0	0	0	0	0	0	1	0	0	0	0	0	0	0	0	1	0	0	0	0	1	1	0	0	0	0	1	0.142857	0	0	0.333333	0.25	0.4	0.185185	1	1	1	2	1
1523	2	2	1	1	1	1	2	2	15	#NULL!	1	0	0	1	1	0	1	1	0	0	0	0	0	0	0	0	0	0	1	1	0	0	0	0	1	1	0	0.571429	0.25	0	0	0.5	0.4	0.333333	2	1	1	1	2
1524	2	1	1	1	2	1	2	1	14	2	1	0	0	0	0	0	1	0	0	0	0	0	0	0	0	0	0	0	0	1	0	1	0	0	0	0	1	0.285714	0	0	0	0.5	0.2	0.185185	1	1	1	1	2
1525	1	1	1	1	2	1	1	2	25	#NULL!	1	0	0	0	0	0	1	1	0	0	0	0	0	0	0	0	0	0	0	0	0	1	0	0	0	0	0	0.285714	0.25	0	0	0	0.2	0.148148	1	1	1	1	1
1526	2	2	1	1	1	1	1	2	60	#NULL!	1	0	0	0	1	0	1	1	0	0	0	0	0	0	0	0	0	0	0	1	0	1	0	0	1	0	0	0.428571	0.25	0	0	0.25	0.4	0.259259	2	1	1	1	1
1527	2	1	1	1	2	1	2	1	30	2	1	1	0	0	1	1	1	1	0	0	0	0	0	0	0	0	0	0	0	0	1	1	0	0	1	1	1	0.714286	0.25	0	0	0.25	0.8	0.407407	3	1	1	1	1
1528	2	2	1	1	2	1	2	1	30	1	1	0	0	0	1	0	1	1	0	0	0	0	0	0	0	0	1	0	1	1	0	1	0	1	1	1	1	0.428571	0.25	0	0.333333	0.75	0.8	0.444444	2	1	1	2	3
1529	1	1	1	1	2	1	1	2	20	#NULL!	0	0	0	0	1	0	1	0	0	0	0	0	0	0	0	0	0	0	0	1	0	1	0	0	1	1	1	0.285714	0	0	0	0.5	0.6	0.259259	1	1	1	1	2
1530	1	1	1	1	1	1	1	2	15	#NULL!	0	0	0	0	1	0	1	0	0	0	0	0	0	0	0	0	0	0	0	1	0	1	0	0	0	0	0	0.285714	0	0	0	0.25	0.2	0.148148	1	1	1	1	1
1531	2	1	1	1	1	1	2	2	30	#NULL!	0	0	0	0	1	0	1	1	0	0	0	0	0	0	0	0	0	0	0	0	0	0	0	0	1	1	1	0.285714	0.25	0	0	0.25	0.4	0.222222	1	1	1	1	1
1532	1	1	1	1	2	1	2	1	14	2	0	0	0	0	1	0	1	1	0	0	0	0	0	0	0	0	0	0	0	0	0	1	0	1	1	1	1	0.285714	0.25	0	0	0.25	0.8	0.296296	1	1	1	1	1
1533	2	2	1	1	2	1	1	2	20	#NULL!	1	0	0	0	1	0	1	1	0	0	0	0	0	0	0	0	0	0	0	1	0	0	0	0	1	1	0	0.428571	0.25	0	0	0.25	0.4	0.259259	2	1	1	1	1
1534	1	2	1	1	2	1	2	1	25	2	0	0	0	0	1	0	1	1	0	0	0	0	0	0	0	0	0	0	0	0	0	0	0	1	0	0	1	0.285714	0.25	0	0	0.25	0.2	0.185185	1	1	1	1	1
1535	1	1	1	1	2	1	1	2	15	#NULL!	1	1	1	0	1	1	1	0	0	1	0	0	1	0	0	0	0	1	1	0	1	1	1	0	1	1	1	0.857143	0.25	0.25	0.333333	0.75	0.8	0.592593	3	1	2	2	3
1536	2	2	1	1	1	1	2	2	30	#NULL!	0	0	0	0	1	0	1	1	0	0	0	0	0	0	0	0	0	0	1	1	0	0	0	0	1	1	0	0.285714	0.25	0	0	0.5	0.4	0.259259	1	1	1	1	2
1537	1	1	1	1	2	1	1	2	30	#NULL!	1	0	0	1	1	1	1	1	0	0	1	0	0	0	0	0	0	0	1	1	1	1	0	1	1	1	0	0.714286	0.5	0	0	0.5	1	0.518519	3	2	1	1	2
1538	1	1	1	1	2	1	1	2	7	#NULL!	1	0	0	0	1	0	1	1	0	0	0	0	0	0	0	0	0	0	0	0	0	0	0	0	1	1	0	0.428571	0.25	0	0	0	0.4	0.222222	2	1	1	1	1
1539	2	1	1	2	1	1	1	2	7	#NULL!	1	0	0	0	1	0	1	0	0	0	0	0	0	0	0	0	0	0	0	1	0	1	0	0	1	1	0	0.428571	0	0	0	0.25	0.6	0.259259	2	1	1	1	1
1540	2	2	1	1	1	1	1	2	14	#NULL!	0	0	0	1	1	0	1	0	0	1	0	0	0	0	0	0	1	0	1	0	1	1	0	0	1	0	1	0.428571	0.25	0	0.333333	0.5	0.6	0.37037	2	1	1	2	2
1541	1	2	1	2	2	1	1	2	14	#NULL!	1	1	1	1	1	0	1	1	0	0	0	0	0	0	0	0	0	0	0	0	1	1	0	0	1	0	1	0.857143	0.25	0	0	0.25	0.6	0.407407	3	1	1	1	1
1542	2	2	1	1	2	1	2	2	24	#NULL!	1	0	1	1	1	0	1	1	0	0	0	0	0	0	0	0	0	0	0	0	0	1	0	0	0	0	0	0.714286	0.25	0	0	0	0.2	0.259259	3	1	1	1	1
1543	2	1	1	1	2	1	1	2	7	#NULL!	1	0	0	1	1	1	1	1	0	0	0	1	1	0	0	0	1	1	1	0	1	1	0	0	0	1	0	0.714286	0.25	0.5	0.666667	0.25	0.6	0.518519	3	1	3	3	1
1544	1	2	1	1	1	1	1	1	25	2	1	0	0	0	0	0	1	1	0	0	0	0	0	0	0	0	0	0	0	0	1	1	0	0	1	1	0	0.285714	0.25	0	0	0	0.8	0.259259	1	1	1	1	1
1545	1	2	1	1	2	1	2	2	28	#NULL!	1	0	0	0	1	0	1	1	0	1	0	0	0	0	0	0	1	0	1	1	1	1	0	0	1	1	1	0.428571	0.5	0	0.333333	0.75	0.8	0.481481	2	2	1	2	3
1546	1	1	1	1	2	1	1	2	15	#NULL!	0	0	1	0	1	0	1	1	0	0	1	1	0	1	0	0	0	0	0	0	0	0	0	0	1	0	0	0.428571	0.5	0.5	0	0	0.2	0.296296	2	2	3	1	1
1547	1	1	1	1	2	1	1	2	7	#NULL!	0	0	1	0	1	1	1	1	0	0	0	0	0	0	0	0	0	0	0	0	1	1	0	0	1	1	0	0.571429	0.25	0	0	0	0.8	0.333333	2	1	1	1	1
1548	1	2	1	1	2	1	1	2	21	#NULL!	1	0	0	1	1	0	1	1	0	0	0	0	0	0	0	0	1	0	0	1	1	1	0	0	0	0	0	0.571429	0.25	0	0.333333	0.25	0.4	0.333333	2	1	1	2	1
1549	1	2	1	1	1	1	2	1	15	1	1	0	0	1	1	1	1	1	0	0	0	0	0	0	0	0	0	0	0	0	0	1	0	1	0	0	0	0.714286	0.25	0	0	0	0.4	0.296296	3	1	1	1	1
1550	1	1	1	1	2	1	1	2	21	#NULL!	0	0	1	0	1	0	1	1	0	0	0	0	0	0	0	0	0	0	0	0	0	0	0	0	1	0	1	0.428571	0.25	0	0	0.25	0.2	0.222222	2	1	1	1	1
1551	1	2	1	1	2	1	1	2	10	#NULL!	0	0	1	0	1	0	1	0	0	0	0	0	0	0	0	0	0	0	0	0	0	0	0	1	0	0	1	0.428571	0	0	0	0.25	0.2	0.185185	2	1	1	1	1
1552	1	2	1	1	1	1	2	1	14	2	1	0	0	0	1	0	1	1	0	0	0	0	0	0	0	0	0	0	0	1	0	1	0	0	0	0	0	0.428571	0.25	0	0	0.25	0.2	0.222222	2	1	1	1	1
1553	1	2	1	1	1	1	2	2	45	#NULL!	0	0	1	0	1	0	1	1	0	0	0	0	0	0	0	0	0	0	0	0	1	1	0	0	1	1	0	0.428571	0.25	0	0	0	0.8	0.296296	2	1	1	1	1
1554	1	1	1	2	2	1	1	2	14	#NULL!	0	0	1	0	1	0	1	0	0	0	0	0	0	0	0	0	0	0	0	0	0	0	0	0	1	1	0	0.428571	0	0	0	0	0.4	0.185185	2	1	1	1	1
1555	2	1	1	2	2	1	1	2	25	#NULL!	1	0	0	0	0	0	1	1	0	0	0	0	0	0	0	0	0	0	0	0	1	1	0	0	1	1	1	0.285714	0.25	0	0	0.25	0.8	0.296296	1	1	1	1	1
1556	2	1	1	1	2	1	1	2	15	#NULL!	0	0	1	0	1	0	1	0	0	0	0	0	0	0	0	0	0	0	0	0	0	0	0	1	0	0	1	0.428571	0	0	0	0.25	0.2	0.185185	2	1	1	1	1
1557	2	1	1	1	2	1	1	2	15	#NULL!	0	0	1	0	1	0	1	0	0	0	0	0	0	0	0	0	1	0	0	1	0	0	0	0	1	1	0	0.428571	0	0	0.333333	0.25	0.4	0.259259	2	1	1	2	1
1558	2	2	1	2	2	1	1	2	5	#NULL!	1	0	0	0	1	0	1	0	0	0	0	0	0	0	0	0	0	0	0	0	0	1	0	0	1	1	0	0.428571	0	0	0	0	0.6	0.222222	2	1	1	1	1
1560	2	1	1	2	2	1	1	2	20	#NULL!	1	0	0	0	1	0	1	0	0	0	0	0	0	0	0	0	0	0	1	1	0	1	0	0	1	1	0	0.428571	0	0	0	0.5	0.6	0.296296	2	1	1	1	2
1561	1	1	1	1	2	1	2	2	20	#NULL!	1	0	0	0	1	0	1	1	0	0	0	0	0	0	0	0	0	0	0	1	0	1	0	0	1	1	0	0.428571	0.25	0	0	0.25	0.6	0.296296	2	1	1	1	1
1562	1	1	1	1	2	1	1	2	16	#NULL!	1	0	0	1	1	1	1	1	0	0	0	0	0	0	0	0	0	0	0	0	0	0	0	0	0	0	0	0.714286	0.25	0	0	0	0	0.222222	3	1	1	1	1
1563	1	2	1	1	2	1	1	2	18	#NULL!	1	0	0	0	1	0	1	1	0	0	0	0	0	0	0	0	1	0	1	1	1	1	0	0	1	0	1	0.428571	0.25	0	0.333333	0.75	0.6	0.407407	2	1	1	2	3
1564	1	1	1	1	2	1	2	1	35	2	1	1	0	1	1	0	1	1	0	0	1	1	0	1	1	0	1	1	1	0	1	1	0	0	1	1	1	0.714286	0.5	0.75	0.666667	0.5	0.8	0.666667	3	2	3	3	2
1565	2	2	1	1	2	1	2	2	7	#NULL!	0	0	1	1	1	1	1	1	0	0	0	0	0	0	0	0	1	0	0	0	1	1	0	0	1	0	0	0.714286	0.25	0	0.333333	0	0.6	0.37037	3	1	1	2	1
1566	1	2	1	1	1	1	2	2	18	#NULL!	1	0	0	0	1	1	1	1	0	1	0	0	0	0	0	0	0	0	0	0	1	1	0	0	0	1	0	0.571429	0.5	0	0	0	0.6	0.333333	2	2	1	1	1
1567	2	1	1	1	2	1	1	2	4	#NULL!	0	0	1	0	1	0	1	0	0	0	0	0	0	0	0	0	0	0	0	0	0	1	0	1	0	0	0	0.428571	0	0	0	0	0.4	0.185185	2	1	1	1	1
1568	2	1	1	1	2	1	1	2	15	#NULL!	1	0	0	1	1	1	1	1	1	1	0	0	0	0	0	0	1	0	0	0	1	1	0	0	0	0	0	0.714286	0.75	0	0.333333	0	0.4	0.407407	3	3	1	2	1
1569	2	1	1	2	2	1	1	2	15	#NULL!	0	0	1	0	1	0	1	1	0	0	0	0	0	0	0	0	0	0	0	0	1	1	0	0	1	1	0	0.428571	0.25	0	0	0	0.8	0.296296	2	1	1	1	1
1570	1	1	1	1	2	1	1	2	15	#NULL!	1	0	0	0	1	0	1	1	0	0	0	0	0	0	0	0	0	0	0	1	0	0	0	0	1	1	0	0.428571	0.25	0	0	0.25	0.4	0.259259	2	1	1	1	1
1571	2	2	1	1	2	1	1	1	30	2	0	0	1	0	1	0	1	1	0	0	0	0	0	0	0	0	0	0	1	1	0	1	0	0	0	0	0	0.428571	0.25	0	0	0.5	0.2	0.259259	2	1	1	1	2
1572	2	1	1	2	2	1	1	2	14	#NULL!	1	0	0	0	1	1	1	1	0	0	0	0	0	0	0	0	0	0	1	0	0	1	0	0	1	1	0	0.571429	0.25	0	0	0.25	0.6	0.333333	2	1	1	1	1
1573	2	1	1	2	2	1	2	2	15	#NULL!	1	0	0	0	1	0	1	1	1	0	0	0	0	0	0	0	0	0	1	0	0	1	0	0	1	1	0	0.428571	0.5	0	0	0.25	0.6	0.333333	2	2	1	1	1
1574	2	2	1	2	2	1	1	2	30	#NULL!	1	1	1	0	1	1	1	0	0	0	0	0	0	0	0	0	0	0	0	0	1	1	0	1	0	0	1	0.857143	0	0	0	0.25	0.6	0.37037	3	1	1	1	1
1575	2	1	1	1	2	1	1	2	15	#NULL!	0	0	0	0	1	0	1	1	0	0	0	0	0	0	0	0	0	0	0	1	0	0	0	0	1	1	0	0.285714	0.25	0	0	0.25	0.4	0.222222	1	1	1	1	1
1576	1	1	2	1	1	1	1	1	40	2	1	0	1	1	1	1	1	1	0	0	0	1	0	0	0	0	1	0	1	0	1	1	0	0	1	1	0	0.857143	0.25	0.25	0.333333	0.25	0.8	0.518519	3	1	2	2	1
1577	2	1	1	2	2	1	2	2	30	#NULL!	0	0	0	1	1	0	1	1	0	0	1	0	1	0	0	0	1	0	0	0	0	1	1	0	1	0	1	0.428571	0.5	0.25	0.333333	0.5	0.4	0.407407	2	2	2	2	2
1578	1	1	1	2	1	1	1	1	12	2	0	0	0	1	1	0	1	1	0	0	0	0	0	0	0	0	0	0	0	0	1	1	0	0	1	1	0	0.428571	0.25	0	0	0	0.8	0.296296	2	1	1	1	1
1579	1	2	1	2	1	1	2	1	15	2	0	0	0	0	1	0	1	0	0	0	0	0	0	0	0	0	0	0	0	0	0	1	0	1	0	0	1	0.285714	0	0	0	0.25	0.4	0.185185	1	1	1	1	1
1580	1	1	1	1	2	1	1	1	39	2	1	0	1	0	1	0	1	1	1	0	1	0	0	0	0	0	1	0	1	0	0	1	0	0	1	1	0	0.571429	0.75	0	0.333333	0.25	0.6	0.444444	2	3	1	2	1
1581	1	1	2	1	2	1	2	2	30	#NULL!	0	0	0	0	1	0	1	0	0	0	0	0	0	0	0	0	1	0	0	0	0	1	0	1	0	0	1	0.285714	0	0	0.333333	0.25	0.4	0.222222	1	1	1	2	1
1582	1	2	1	2	1	1	1	2	15	#NULL!	1	0	0	0	1	0	1	0	0	0	0	0	0	0	0	0	0	0	0	0	0	1	0	1	0	0	0	0.428571	0	0	0	0	0.4	0.185185	2	1	1	1	1
1583	1	1	2	1	1	1	2	1	12	2	1	0	0	0	1	0	1	0	0	0	0	0	0	0	0	0	0	0	0	0	0	1	0	0	0	0	0	0.428571	0	0	0	0	0.2	0.148148	2	1	1	1	1
1584	1	1	1	2	1	1	2	2	30	#NULL!	1	1	0	1	1	1	0	1	0	0	1	0	0	1	0	0	0	0	1	0	1	0	0	0	1	1	0	0.714286	0.5	0.25	0	0.25	0.6	0.444444	3	2	2	1	1
1585	2	1	2	2	1	1	2	2	7	#NULL!	0	0	0	0	1	0	1	0	0	0	0	0	0	0	0	0	1	0	0	1	0	1	0	0	1	1	0	0.285714	0	0	0.333333	0.25	0.6	0.259259	1	1	1	2	1
1586	1	1	1	1	2	1	1	2	1	#NULL!	1	0	0	1	1	0	1	1	0	0	1	0	0	0	0	0	0	0	0	0	1	1	0	0	1	1	0	0.571429	0.5	0	0	0	0.8	0.37037	2	2	1	1	1
1587	1	2	1	1	2	1	1	2	40	#NULL!	1	0	0	1	1	1	1	1	0	0	1	0	0	0	0	0	0	1	0	1	0	1	0	0	1	0	0	0.714286	0.5	0	0.333333	0.25	0.4	0.407407	3	2	1	2	1
1588	2	2	1	2	1	1	1	2	14	#NULL!	1	0	0	1	1	0	1	1	0	0	0	0	0	0	0	0	1	1	1	0	1	1	0	0	1	1	0	0.571429	0.25	0	0.666667	0.25	0.8	0.444444	2	1	1	3	1
1589	1	2	1	1	2	1	1	2	15	#NULL!	0	0	0	0	1	0	1	0	0	0	0	0	0	0	0	0	1	0	0	0	0	0	0	0	1	1	0	0.285714	0	0	0.333333	0	0.4	0.185185	1	1	1	2	1
1590	1	1	2	1	2	1	1	2	20	#NULL!	0	0	0	0	1	0	1	0	0	0	0	0	0	0	0	0	1	0	0	0	0	0	0	0	1	1	0	0.285714	0	0	0.333333	0	0.4	0.185185	1	1	1	2	1
1591	1	2	1	1	2	1	2	2	21	#NULL!	1	0	0	0	1	0	1	1	0	0	0	0	0	0	0	1	1	0	1	1	1	1	0	0	1	0	0	0.428571	0.25	0	0.666667	0.5	0.6	0.407407	2	1	1	3	2
1592	2	1	1	1	2	1	1	2	28	#NULL!	0	0	0	0	1	0	1	0	0	0	0	0	0	0	0	0	1	0	0	1	1	0	0	0	1	1	0	0.285714	0	0	0.333333	0.25	0.6	0.259259	1	1	1	2	1
1593	1	2	1	1	2	1	1	2	50	#NULL!	1	0	0	0	1	0	1	1	0	0	0	0	0	0	0	0	0	0	0	1	1	1	0	0	0	0	1	0.428571	0.25	0	0	0.5	0.4	0.296296	2	1	1	1	2
1594	1	1	2	1	2	1	1	1	7	2	0	0	0	1	1	0	1	1	0	0	0	0	0	0	0	0	0	0	0	0	0	0	0	0	1	1	0	0.428571	0.25	0	0	0	0.4	0.222222	2	1	1	1	1
1595	2	1	1	2	2	1	1	2	30	#NULL!	1	0	0	0	1	0	1	0	0	0	0	0	0	0	0	0	0	0	0	1	1	0	0	0	1	1	0	0.428571	0	0	0	0.25	0.6	0.259259	2	1	1	1	1
1596	2	1	2	2	2	1	1	2	7	#NULL!	0	0	1	0	1	1	0	0	0	1	0	0	0	0	0	0	1	1	0	1	1	1	1	0	1	1	0	0.428571	0.25	0	0.666667	0.5	0.8	0.444444	2	1	1	3	2
1597	2	2	1	2	2	1	1	2	7	#NULL!	1	0	0	1	1	1	1	0	1	0	1	0	0	0	1	0	0	1	1	1	1	0	1	0	0	1	0	0.714286	0.5	0.25	0.333333	0.75	0.4	0.518519	3	2	2	2	3
1598	1	2	1	2	2	1	1	2	15	#NULL!	0	0	0	0	1	0	1	1	0	0	0	0	0	0	0	0	0	0	0	1	0	0	0	0	1	1	0	0.285714	0.25	0	0	0.25	0.4	0.222222	1	1	1	1	1
1599	1	1	1	1	2	1	2	2	15	#NULL!	0	0	0	0	1	0	1	1	0	1	0	0	0	0	0	0	0	0	0	0	0	1	0	0	0	0	0	0.285714	0.5	0	0	0	0.2	0.185185	1	2	1	1	1
1600	2	2	1	2	1	1	1	2	20	#NULL!	1	0	0	0	1	1	1	1	0	0	0	0	0	0	0	0	0	0	0	0	1	0	0	0	1	1	0	0.571429	0.25	0	0	0	0.6	0.296296	2	1	1	1	1
1601	2	2	1	1	2	1	2	2	2	#NULL!	0	0	0	0	1	0	1	0	0	0	0	0	0	0	0	0	1	0	0	0	0	1	0	1	0	0	1	0.285714	0	0	0.333333	0.25	0.4	0.222222	1	1	1	2	1
1602	1	1	2	1	1	1	1	2	30	#NULL!	1	1	1	0	1	0	1	1	0	0	1	0	0	1	1	1	0	1	1	1	1	0	0	0	1	1	1	0.714286	0.5	0.5	0.666667	0.75	0.6	0.62963	3	2	3	3	3
1603	1	1	2	1	2	1	1	2	7	#NULL!	0	0	1	1	1	1	0	1	1	0	1	0	0	0	0	0	1	0	0	1	1	0	0	1	1	0	1	0.571429	0.75	0	0.333333	0.5	0.6	0.481481	2	3	1	2	2
1604	2	1	2	2	1	1	1	2	5	#NULL!	0	0	0	0	1	0	1	0	0	0	0	0	0	0	0	0	1	0	0	0	0	0	0	0	1	1	0	0.285714	0	0	0.333333	0	0.4	0.185185	1	1	1	2	1
1605	1	2	1	1	2	1	1	1	5	2	1	1	1	1	1	1	1	1	1	1	1	0	0	0	0	0	1	0	1	1	1	1	1	0	1	1	1	1	1	0	0.333333	1	0.8	0.740741	3	3	1	2	3
1606	2	1	2	2	2	1	2	1	5	1	1	1	0	1	1	0	1	1	0	1	0	0	0	0	0	0	1	0	1	1	0	1	1	0	1	1	1	0.714286	0.5	0	0.333333	1	0.6	0.555556	3	2	1	2	3
1607	1	1	2	1	2	2	2	2	14	#NULL!	1	1	1	0	0	1	1	1	0	1	0	1	0	0	0	0	0	0	0	1	1	0	0	0	1	0	1	0.714286	0.5	0.25	0	0.5	0.4	0.444444	3	2	2	1	2
1608	1	1	2	1	2	1	2	2	15	#NULL!	1	0	0	0	1	0	1	0	0	0	1	0	0	0	0	0	0	0	0	0	0	1	0	1	0	0	0	0.428571	0.25	0	0	0	0.4	0.222222	2	1	1	1	1
1609	2	1	2	2	1	1	2	2	7	#NULL!	0	0	0	0	1	0	1	0	0	0	0	0	0	0	0	0	1	0	0	0	0	1	0	1	0	0	0	0.285714	0	0	0.333333	0	0.4	0.185185	1	1	1	2	1
1610	2	1	2	2	2	1	2	2	15	#NULL!	0	0	0	0	0	0	1	0	0	0	0	0	0	0	0	0	0	0	1	0	0	1	0	0	0	0	1	0.142857	0	0	0	0.5	0.2	0.148148	1	1	1	1	2
1611	2	2	1	2	2	1	1	2	15	#NULL!	0	0	1	1	1	1	1	1	0	0	0	0	0	0	0	0	1	0	0	0	1	1	0	0	1	1	1	0.714286	0.25	0	0.333333	0.25	0.8	0.444444	3	1	1	2	1
1612	2	2	1	2	2	1	1	2	12	#NULL!	0	0	0	0	0	0	1	1	0	0	0	0	0	0	0	0	0	0	1	0	0	0	0	0	1	1	0	0.142857	0.25	0	0	0.25	0.4	0.185185	1	1	1	1	1
1613	1	1	2	1	2	1	1	2	14	#NULL!	1	0	0	0	1	0	1	1	0	0	0	0	0	0	0	0	0	0	0	0	0	0	0	1	0	0	0	0.428571	0.25	0	0	0	0.2	0.185185	2	1	1	1	1
1614	2	1	2	2	2	1	1	1	7	2	0	0	1	0	1	0	1	1	0	0	0	0	0	0	0	0	0	0	0	0	1	1	0	0	1	1	1	0.428571	0.25	0	0	0.25	0.8	0.333333	2	1	1	1	1
1615	2	1	1	1	2	1	1	1	14	2	0	0	0	0	0	0	1	0	0	0	0	0	0	0	0	0	0	0	0	0	0	1	0	0	1	1	1	0.142857	0	0	0	0.25	0.6	0.185185	1	1	1	1	1
1616	1	1	1	1	2	1	1	2	7	#NULL!	0	0	0	0	0	0	0	0	0	1	0	0	0	0	0	0	0	0	0	0	0	0	0	1	0	0	1	0	0.25	0	0	0.25	0.2	0.111111	1	1	1	1	1
1617	2	1	2	2	2	1	2	2	7	#NULL!	1	1	1	1	0	0	1	0	0	1	1	0	0	1	0	0	1	0	0	0	0	1	0	1	1	1	1	0.714286	0.5	0.25	0.333333	0.25	0.8	0.518519	3	2	2	2	1
1618	2	2	1	2	2	1	1	1	23	2	1	0	0	0	1	1	1	0	1	0	1	0	0	0	0	0	0	0	1	0	1	0	0	0	1	0	0	0.571429	0.5	0	0	0.25	0.4	0.333333	2	2	1	1	1
1619	2	1	2	2	2	1	1	2	30	#NULL!	0	0	0	1	1	0	1	1	0	1	0	0	0	0	0	0	0	0	0	0	0	1	0	0	1	1	0	0.428571	0.5	0	0	0	0.6	0.296296	2	2	1	1	1
1620	2	2	1	2	2	1	2	2	14	#NULL!	0	0	0	0	1	0	1	1	0	0	0	0	0	0	0	0	1	0	0	1	0	1	0	0	1	0	0	0.285714	0.25	0	0.333333	0.25	0.4	0.259259	1	1	1	2	1
1621	2	1	1	2	2	1	1	2	15	#NULL!	0	0	0	0	1	0	1	1	0	0	0	0	0	0	0	0	0	0	0	0	0	0	0	1	0	0	0	0.285714	0.25	0	0	0	0.2	0.148148	1	1	1	1	1
1622	2	1	2	2	2	1	1	1	15	2	1	0	0	1	1	1	1	1	0	1	1	0	0	0	0	0	1	0	1	1	1	1	1	0	1	1	1	0.714286	0.75	0	0.333333	1	0.8	0.62963	3	3	1	2	3
1623	2	1	1	2	1	1	1	2	30	#NULL!	0	0	0	0	1	1	1	0	1	0	0	0	0	0	0	0	1	0	0	0	1	1	0	0	0	0	0	0.428571	0.25	0	0.333333	0	0.4	0.259259	2	1	1	2	1
1624	1	2	1	1	2	1	2	2	15	#NULL!	0	0	0	0	0	0	1	0	0	0	0	0	0	0	0	0	0	0	0	0	0	1	0	0	1	1	0	0.142857	0	0	0	0	0.6	0.148148	1	1	1	1	1
1625	2	1	2	2	2	1	2	2	30	#NULL!	1	1	1	1	1	1	1	1	0	0	1	1	0	0	0	0	0	1	1	0	1	1	1	1	1	1	1	1	0.5	0.25	0.333333	0.75	1	0.703704	3	2	2	2	3
1626	2	1	2	2	2	1	1	2	10	#NULL!	0	0	0	0	0	0	0	0	0	0	0	0	0	0	0	0	0	0	0	0	0	0	0	1	0	0	1	0	0	0	0	0.25	0.2	0.0740741	1	1	1	1	1
1627	1	2	1	1	2	1	2	2	70	#NULL!	1	0	1	0	1	1	1	1	1	1	1	1	1	0	0	0	1	0	1	1	1	1	0	0	1	1	1	0.714286	1	0.5	0.333333	0.75	0.8	0.703704	3	3	3	2	3
1628	1	2	1	1	2	1	2	2	15	#NULL!	1	0	0	0	1	0	1	1	0	0	0	0	0	0	0	0	0	0	0	0	0	1	0	0	0	0	0	0.428571	0.25	0	0	0	0.2	0.185185	2	1	1	1	1
1629	2	2	1	2	2	1	1	2	8	#NULL!	0	0	0	0	1	0	1	1	0	0	0	0	0	0	0	0	0	0	0	0	0	0	0	0	0	0	0	0.285714	0.25	0	0	0	0	0.111111	1	1	1	1	1
1630	1	1	2	1	2	1	1	2	15	#NULL!	1	0	0	1	1	0	1	0	1	0	0	0	0	0	0	0	1	0	1	1	0	1	0	0	1	1	1	0.571429	0.25	0	0.333333	0.75	0.6	0.444444	2	1	1	2	3
1631	1	1	2	1	2	1	2	2	10	#NULL!	1	0	0	0	1	1	1	1	0	0	1	0	0	0	0	0	1	1	1	0	1	1	0	1	1	0	1	0.571429	0.5	0	0.666667	0.5	0.8	0.518519	2	2	1	3	2
1632	1	2	1	1	2	1	1	1	14	2	1	0	0	1	1	0	1	0	1	0	1	0	0	0	0	0	0	0	0	0	0	0	0	0	1	1	0	0.571429	0.5	0	0	0	0.4	0.296296	2	2	1	1	1
1633	2	2	1	1	2	1	2	2	40	#NULL!	1	1	1	1	0	1	1	1	0	1	1	0	0	0	0	0	1	0	1	1	1	1	0	1	1	1	1	0.857143	0.75	0	0.333333	0.75	1	0.666667	3	3	1	2	3
1634	1	1	1	1	2	1	1	2	15	#NULL!	1	0	0	0	1	0	1	1	0	0	0	0	0	0	0	0	1	0	0	0	1	1	0	0	0	0	0	0.428571	0.25	0	0.333333	0	0.4	0.259259	2	1	1	2	1
1635	2	1	1	2	2	1	1	2	15	#NULL!	0	0	0	0	0	0	1	0	0	0	0	0	0	0	0	1	0	0	0	0	0	0	0	0	1	1	0	0.142857	0	0	0.333333	0	0.4	0.148148	1	1	1	2	1
1636	1	1	2	1	2	1	1	2	14	#NULL!	0	0	0	0	0	0	1	0	0	0	0	0	0	0	0	0	1	0	0	0	0	0	0	1	0	0	1	0.142857	0	0	0.333333	0.25	0.2	0.148148	1	1	1	2	1
1637	2	2	1	2	2	1	2	1	15	2	1	0	0	0	1	0	1	1	0	0	1	0	0	0	0	0	0	0	0	0	1	0	0	0	1	0	0	0.428571	0.5	0	0	0	0.4	0.259259	2	2	1	1	1
1638	2	1	2	2	2	1	1	2	15	#NULL!	0	0	0	0	1	0	1	1	0	0	0	0	0	0	0	0	0	0	0	0	0	0	0	0	1	1	0	0.285714	0.25	0	0	0	0.4	0.185185	1	1	1	1	1
1639	1	2	1	1	1	1	1	2	15	#NULL!	0	0	0	0	1	0	1	1	0	0	0	0	0	0	0	0	0	0	1	0	0	1	0	0	1	1	1	0.285714	0.25	0	0	0.5	0.6	0.296296	1	1	1	1	2
1640	2	1	2	2	2	1	1	2	90	#NULL!	0	0	0	0	1	1	1	1	0	1	1	0	0	0	0	0	0	0	1	0	0	1	0	1	1	1	1	0.428571	0.75	0	0	0.5	0.8	0.444444	2	3	1	1	2
1641	2	1	2	2	2	1	1	2	14	#NULL!	0	0	0	0	0	0	0	0	0	0	0	0	0	0	0	0	0	0	0	0	0	0	0	1	0	0	1	0	0	0	0	0.25	0.2	0.0740741	1	1	1	1	1
1642	1	1	2	1	2	1	1	2	2	#NULL!	0	0	0	0	0	0	0	0	0	0	0	0	0	0	0	0	1	0	0	0	0	0	0	1	0	0	1	0	0	0	0.333333	0.25	0.2	0.111111	1	1	1	2	1
1643	1	2	2	1	1	1	2	1	30	2	1	0	0	0	1	0	1	1	0	0	0	0	0	0	0	0	0	0	1	1	0	0	0	0	1	1	0	0.428571	0.25	0	0	0.5	0.4	0.296296	2	1	1	1	2
1644	1	2	1	1	2	1	2	1	20	2	1	0	0	0	1	0	1	1	0	0	0	0	0	0	0	0	1	0	0	1	0	0	0	0	1	1	0	0.428571	0.25	0	0.333333	0.25	0.4	0.296296	2	1	1	2	1
1645	2	1	2	2	2	1	1	2	30	#NULL!	1	0	1	1	1	1	1	1	0	0	1	1	0	0	0	0	1	1	1	0	1	1	1	0	1	1	1	0.857143	0.5	0.25	0.666667	0.75	0.8	0.666667	3	2	2	3	3
1646	2	1	2	1	2	1	1	1	2	2	1	0	1	0	1	0	1	1	1	0	1	0	1	0	0	0	1	0	0	0	1	1	0	1	0	1	1	0.571429	0.75	0.25	0.333333	0.25	0.8	0.518519	2	3	2	2	1
1647	1	1	1	1	2	1	1	2	7	#NULL!	1	0	0	0	1	0	1	1	0	1	0	0	0	0	0	0	0	0	0	0	1	0	0	0	1	1	0	0.428571	0.5	0	0	0	0.6	0.296296	2	2	1	1	1
1648	1	1	2	1	2	1	1	2	18	#NULL!	1	1	0	0	1	0	1	1	0	0	0	0	0	0	0	0	0	0	0	0	0	0	0	0	1	0	0	0.571429	0.25	0	0	0	0.2	0.222222	2	1	1	1	1
1649	1	1	2	2	2	1	1	2	4	#NULL!	0	0	0	1	0	1	1	0	1	0	0	0	0	0	0	0	1	0	0	0	0	1	0	0	1	0	1	0.428571	0.25	0	0.333333	0.25	0.4	0.296296	2	1	1	2	1
1650	1	2	1	2	1	1	2	1	25	1	1	0	0	1	1	1	1	0	0	0	0	0	0	0	0	0	0	1	1	0	1	1	0	0	1	1	0	0.714286	0	0	0.333333	0.25	0.8	0.407407	3	1	1	2	1
1651	1	2	1	2	1	1	2	2	60	#NULL!	0	0	0	0	1	0	1	1	0	0	0	0	0	0	0	0	0	0	0	0	0	0	0	0	1	1	0	0.285714	0.25	0	0	0	0.4	0.185185	1	1	1	1	1
1652	1	2	1	2	2	1	2	2	20	#NULL!	1	0	0	0	1	0	1	1	0	0	0	0	0	0	0	0	0	0	0	1	1	0	0	0	1	1	0	0.428571	0.25	0	0	0.25	0.6	0.296296	2	1	1	1	1
1653	1	2	1	1	2	1	1	2	15	#NULL!	1	0	0	0	1	0	1	1	0	0	0	0	0	0	0	0	0	0	0	0	1	1	0	0	0	0	0	0.428571	0.25	0	0	0	0.4	0.222222	2	1	1	1	1
1654	1	2	1	1	1	1	2	2	14	#NULL!	0	0	0	0	0	0	0	0	0	0	0	0	0	0	0	0	1	0	0	0	0	0	0	1	0	0	1	0	0	0	0.333333	0.25	0.2	0.111111	1	1	1	2	1
1655	1	1	2	2	2	1	1	2	30	#NULL!	1	0	0	1	1	0	0	1	0	0	0	0	0	0	0	0	0	0	0	0	0	0	0	1	0	0	0	0.428571	0.25	0	0	0	0.2	0.185185	2	1	1	1	1
1656	1	1	1	2	2	1	1	2	15	#NULL!	1	0	0	0	1	0	1	1	0	0	0	0	0	0	0	0	0	1	0	0	1	1	0	1	1	0	1	0.428571	0.25	0	0.333333	0.25	0.8	0.37037	2	1	1	2	1
1657	1	1	2	1	2	1	1	2	0	#NULL!	1	0	1	0	1	0	1	1	0	0	1	0	0	0	0	0	1	0	1	0	1	1	0	0	1	1	1	0.571429	0.5	0	0.333333	0.5	0.8	0.481481	2	2	1	2	2
1658	2	1	2	2	2	1	2	1	15	2	1	0	1	1	1	0	1	0	0	1	1	0	0	0	0	0	0	1	1	0	1	1	1	0	1	1	1	0.714286	0.5	0	0.333333	0.75	0.8	0.555556	3	2	1	2	3
1659	1	2	1	1	1	1	1	2	10	#NULL!	1	0	1	1	1	1	1	1	0	1	1	0	0	0	0	0	0	0	1	1	1	1	0	0	1	1	1	0.857143	0.75	0	0	0.75	0.8	0.592593	3	3	1	1	3
1660	1	1	2	1	2	1	2	2	14	#NULL!	0	0	0	0	0	0	0	0	0	0	0	0	0	0	0	0	1	0	0	0	1	1	0	0	1	1	0	0	0	0	0.333333	0	0.8	0.185185	1	1	1	2	1
1661	1	1	1	1	2	1	1	2	14	#NULL!	1	0	0	1	1	0	1	1	0	1	1	0	0	0	0	0	1	0	1	1	1	1	0	1	1	1	0	0.571429	0.75	0	0.333333	0.5	1	0.555556	2	3	1	2	2
1662	1	1	1	1	2	1	1	2	20	#NULL!	1	0	0	0	1	0	1	0	0	0	0	0	0	0	0	0	0	0	0	1	1	0	0	0	1	1	0	0.428571	0	0	0	0.25	0.6	0.259259	2	1	1	1	1
1663	1	1	1	1	2	1	1	1	20	2	1	0	0	0	1	0	1	0	0	0	0	0	0	0	0	0	0	0	1	1	1	0	0	0	1	1	0	0.428571	0	0	0	0.5	0.6	0.296296	2	1	1	1	2
1665	1	2	1	2	2	1	1	2	15	#NULL!	0	0	0	0	0	0	0	0	0	0	0	0	0	0	0	0	0	0	0	0	1	1	0	0	1	1	0	0	0	0	0	0	0.8	0.148148	1	1	1	1	1
1666	2	2	1	2	1	1	1	2	21	#NULL!	0	0	0	0	1	0	1	1	0	0	0	0	0	0	0	0	0	0	0	0	0	0	0	1	0	0	0	0.285714	0.25	0	0	0	0.2	0.148148	1	1	1	1	1
1667	2	2	1	1	2	1	1	2	15	#NULL!	0	0	1	0	1	0	1	1	0	0	0	0	0	0	0	0	1	0	0	0	1	0	0	0	1	1	0	0.428571	0.25	0	0.333333	0	0.6	0.296296	2	1	1	2	1
1668	2	2	2	2	2	1	1	2	6	#NULL!	1	0	0	0	1	1	0	0	0	0	1	0	0	1	0	0	1	0	0	0	1	0	0	1	1	1	1	0.428571	0.25	0.25	0.333333	0.25	0.8	0.407407	2	1	2	2	1
1669	1	1	1	1	2	1	1	2	3	#NULL!	0	0	0	1	0	1	1	1	1	1	0	0	0	0	0	0	1	0	0	0	0	1	0	0	1	1	0	0.428571	0.75	0	0.333333	0	0.6	0.37037	2	3	1	2	1
1670	1	1	1	1	2	1	1	1	14	2	1	0	0	0	1	1	1	0	1	1	0	0	0	0	0	0	1	1	1	0	1	1	0	1	0	1	1	0.571429	0.5	0	0.666667	0.5	0.8	0.518519	2	2	1	3	2
1671	1	1	1	2	2	1	1	2	6	#NULL!	0	0	1	0	1	1	1	0	1	0	0	0	0	1	0	0	1	0	0	0	0	1	0	0	1	1	1	0.571429	0.25	0.25	0.333333	0.25	0.6	0.407407	2	1	2	2	1
1672	1	2	1	1	1	1	1	1	9	2	1	0	1	1	1	0	1	1	0	1	0	0	1	0	0	0	0	1	1	0	1	1	0	0	1	1	1	0.714286	0.5	0.25	0.333333	0.5	0.8	0.555556	3	2	2	2	2
1673	1	2	1	1	2	2	1	1	10	2	1	1	0	0	1	1	1	0	1	1	1	1	1	0	0	0	1	0	0	0	0	1	0	0	1	0	0	0.714286	0.75	0.5	0.333333	0	0.4	0.481481	3	3	3	2	1
1674	1	2	1	2	2	1	1	1	8	2	0	0	0	1	1	0	1	0	1	1	1	0	1	0	0	0	1	0	1	1	1	1	0	0	0	0	0	0.428571	0.75	0.25	0.333333	0.5	0.4	0.444444	2	3	2	2	2
1675	1	1	1	1	1	1	1	2	12	#NULL!	1	1	1	0	0	0	1	1	0	1	1	1	0	0	0	0	0	0	0	0	0	0	0	0	1	1	0	0.571429	0.75	0.25	0	0	0.4	0.37037	2	3	2	1	1
1676	2	2	1	2	2	1	1	1	8	2	1	0	1	0	1	1	1	0	0	1	0	0	0	0	0	0	0	1	1	0	1	0	0	0	1	1	0	0.714286	0.25	0	0.333333	0.25	0.6	0.407407	3	1	1	2	1
1677	1	2	1	1	2	1	2	2	10	#NULL!	1	0	0	0	1	1	0	1	0	1	0	0	0	0	0	0	0	1	1	0	1	1	0	1	1	0	1	0.428571	0.5	0	0.333333	0.5	0.8	0.444444	2	2	1	2	2
1678	2	1	2	1	2	1	1	1	9	2	1	1	0	0	1	1	1	0	1	1	1	0	0	0	0	0	0	0	0	0	0	1	0	0	1	1	0	0.714286	0.75	0	0	0	0.6	0.407407	3	3	1	1	1
1679	2	2	1	1	1	1	1	2	5	#NULL!	1	1	0	1	1	0	1	0	0	0	1	1	0	0	0	0	1	0	1	0	0	1	0	0	0	0	0	0.714286	0.25	0.25	0.333333	0.25	0.2	0.37037	3	1	2	2	1
1680	1	2	1	2	2	1	1	1	8	2	0	0	0	1	0	0	1	1	0	0	0	1	1	0	0	1	0	1	1	0	1	0	0	1	1	1	0	0.285714	0.25	0.5	0.666667	0.25	0.8	0.444444	1	1	3	3	1
1681	2	2	2	1	1	1	1	2	4	#NULL!	1	1	0	0	1	0	1	1	1	0	1	1	0	0	0	0	1	0	0	0	0	1	0	0	0	0	0	0.571429	0.75	0.25	0.333333	0	0.2	0.37037	2	3	2	2	1
1682	2	2	2	2	1	1	1	2	12	#NULL!	1	0	1	0	1	1	1	1	0	1	1	0	0	0	0	0	0	1	1	0	1	1	0	1	1	0	0	0.714286	0.75	0	0.333333	0.25	0.8	0.518519	3	3	1	2	1
1683	2	2	2	1	2	1	2	2	3	#NULL!	1	1	1	1	1	0	1	1	0	0	1	0	0	1	0	0	0	0	1	0	1	0	0	1	0	0	1	0.857143	0.5	0.25	0	0.5	0.4	0.481481	3	2	2	1	2
1684	1	2	1	2	2	1	1	1	14	2	1	0	1	1	1	1	1	1	0	0	1	0	0	0	0	0	1	0	0	0	0	1	0	1	1	0	0	0.857143	0.5	0	0.333333	0	0.6	0.444444	3	2	1	2	1
1685	1	2	1	1	2	1	1	2	11	#NULL!	1	0	1	0	1	1	1	1	0	0	1	0	0	0	0	1	0	0	0	0	1	1	0	0	1	1	1	0.714286	0.5	0	0.333333	0.25	0.8	0.481481	3	2	1	2	1
1686	1	2	1	2	2	1	1	1	14	2	1	0	1	1	1	1	1	1	0	0	0	1	0	0	0	0	0	0	1	0	0	1	1	0	1	1	0	0.857143	0.25	0.25	0	0.5	0.6	0.481481	3	1	2	1	2
1687	2	2	1	2	1	1	1	2	7	#NULL!	1	1	0	1	1	1	1	0	1	0	0	0	0	0	0	0	1	0	1	1	0	1	0	1	0	0	1	0.857143	0.25	0	0.333333	0.75	0.4	0.481481	3	1	1	2	3
1688	1	2	1	2	1	1	2	2	6	#NULL!	1	1	0	1	1	0	1	1	0	1	1	1	1	0	0	0	1	0	1	0	1	0	0	1	1	1	0	0.714286	0.75	0.5	0.333333	0.25	0.8	0.592593	3	3	3	2	1
1689	1	2	1	2	2	1	1	2	15	#NULL!	1	0	0	0	0	0	0	1	0	1	0	0	0	1	1	0	0	1	1	0	1	1	0	0	0	1	0	0.142857	0.5	0.5	0.333333	0.25	0.6	0.37037	1	2	3	2	1
1691	2	1	1	2	2	1	1	1	7	2	1	0	0	0	1	0	1	1	1	1	0	0	1	1	1	0	1	0	0	0	1	1	0	0	1	1	0	0.428571	0.75	0.75	0.333333	0	0.8	0.518519	2	3	3	2	1
1693	2	1	2	1	1	1	1	2	14	#NULL!	0	0	1	0	1	0	1	0	0	1	0	0	0	1	0	0	1	0	0	0	0	1	1	0	1	1	0	0.428571	0.25	0.25	0.333333	0.25	0.6	0.37037	2	1	2	2	1
1694	1	2	1	2	1	1	1	1	10	2	1	1	0	1	1	0	1	1	0	0	1	0	0	0	0	0	1	1	1	0	1	0	0	1	1	0	0	0.714286	0.5	0	0.666667	0.25	0.6	0.481481	3	2	1	3	1
1695	2	1	1	2	1	1	1	1	1	2	1	0	0	0	1	1	1	0	0	1	0	0	0	0	0	0	1	0	0	0	1	1	0	0	0	0	1	0.571429	0.25	0	0.333333	0.25	0.4	0.333333	2	1	1	2	1
1697	1	2	1	2	2	1	1	2	12	#NULL!	1	1	1	1	1	1	0	1	0	1	0	0	0	1	0	1	0	0	1	1	1	0	0	1	0	0	0	0.857143	0.5	0.25	0.333333	0.5	0.4	0.518519	3	2	2	2	2
1699	1	1	1	1	2	1	1	1	9	2	1	0	0	0	1	0	1	1	1	1	0	0	1	0	0	1	1	0	1	1	1	1	0	1	1	1	0	0.428571	0.75	0.25	0.666667	0.5	1	0.592593	2	3	2	3	2
1700	2	2	2	2	2	1	2	2	12	#NULL!	0	0	1	0	1	0	1	1	0	1	1	1	0	0	0	0	0	1	1	0	0	0	0	0	0	1	0	0.428571	0.75	0.25	0.333333	0.25	0.2	0.37037	2	3	2	2	1
1701	2	2	2	2	2	1	1	2	15	#NULL!	1	0	0	0	1	1	0	0	0	1	0	0	0	0	1	0	0	0	0	0	1	1	0	0	1	1	0	0.428571	0.25	0.25	0	0	0.8	0.333333	2	1	2	1	1
1702	1	2	1	1	2	1	2	2	13	#NULL!	1	0	0	1	1	1	1	0	0	0	0	0	0	0	0	0	1	0	0	1	1	0	0	1	1	1	0	0.714286	0	0	0.333333	0.25	0.8	0.407407	3	1	1	2	1
1703	1	2	2	2	1	1	2	2	13	#NULL!	1	0	1	0	0	1	1	0	0	1	1	0	0	0	0	0	1	0	1	1	1	0	0	0	1	1	0	0.571429	0.5	0	0.333333	0.5	0.6	0.444444	2	2	1	2	2
1704	1	2	1	2	2	1	1	1	6	2	1	1	1	0	1	1	1	1	0	0	1	1	0	1	0	0	1	1	0	1	1	1	0	0	1	0	0	0.857143	0.5	0.5	0.666667	0.25	0.6	0.592593	3	2	3	3	1
1706	2	1	2	2	1	1	2	2	6	#NULL!	1	1	0	0	1	1	1	0	1	1	0	1	0	0	0	0	0	0	0	0	0	0	0	0	1	1	0	0.714286	0.5	0.25	0	0	0.4	0.37037	3	2	2	1	1
1707	1	2	1	2	1	1	1	2	5	#NULL!	1	1	1	0	1	0	1	0	1	0	1	0	0	0	0	0	0	1	1	1	1	0	0	0	0	1	1	0.714286	0.5	0	0.333333	0.75	0.4	0.481481	3	2	1	2	3
1708	1	2	1	1	2	1	2	2	12	#NULL!	0	0	1	1	1	1	1	0	1	1	1	0	1	0	0	0	0	0	0	0	1	1	0	1	1	0	1	0.714286	0.75	0.25	0	0.25	0.8	0.518519	3	3	2	1	1
1710	1	2	1	1	2	1	2	2	11	#NULL!	1	0	0	1	1	0	1	0	0	0	1	0	0	0	0	0	0	0	0	0	0	0	0	0	1	1	0	0.571429	0.25	0	0	0	0.4	0.259259	2	1	1	1	1
1711	1	2	2	1	2	2	1	1	5	2	1	0	1	0	1	1	1	1	1	0	0	0	0	0	1	0	1	0	1	0	1	0	0	0	1	1	0	0.714286	0.5	0.25	0.333333	0.25	0.6	0.481481	3	2	2	2	1
1712	1	2	2	2	1	1	2	2	15	#NULL!	1	0	1	1	1	1	0	1	1	0	0	0	0	0	0	0	0	1	1	0	1	1	1	0	1	1	0	0.714286	0.5	0	0.333333	0.5	0.8	0.518519	3	2	1	2	2
1715	1	1	1	2	1	1	2	2	6	#NULL!	1	1	0	0	1	1	1	1	0	0	1	0	0	0	1	1	0	0	0	0	0	1	1	0	1	1	0	0.714286	0.5	0.25	0.333333	0.25	0.6	0.481481	3	2	2	2	1
1716	1	1	2	2	2	1	1	2	3	#NULL!	0	0	0	1	0	1	0	0	1	1	1	0	0	0	0	0	1	0	0	0	0	0	0	0	0	1	0	0.285714	0.75	0	0.333333	0	0.2	0.259259	1	3	1	2	1
1717	1	2	2	1	1	1	1	2	7	#NULL!	0	0	1	1	1	1	1	0	0	1	0	1	0	0	0	1	1	0	0	0	1	1	0	0	0	0	1	0.714286	0.25	0.25	0.666667	0.25	0.4	0.444444	3	1	2	3	1
1718	1	2	2	2	2	1	1	2	10	#NULL!	0	0	1	0	0	1	1	0	0	0	1	0	1	0	0	0	1	1	1	0	1	0	0	0	1	1	0	0.428571	0.25	0.25	0.666667	0.25	0.6	0.407407	2	1	2	3	1
1719	1	2	1	1	1	1	1	1	11	2	1	1	1	0	1	1	1	1	0	1	1	0	0	0	1	0	1	0	0	1	0	0	0	1	0	1	0	0.857143	0.75	0.25	0.333333	0.25	0.4	0.518519	3	3	2	2	1
1720	1	2	2	1	2	1	1	2	4	#NULL!	1	0	0	0	1	1	0	0	0	1	0	0	0	0	0	0	0	0	0	0	1	1	1	0	1	0	0	0.428571	0.25	0	0	0.25	0.6	0.296296	2	1	1	1	1
1721	1	2	1	2	1	1	2	2	4	#NULL!	1	1	1	1	0	1	1	1	0	0	0	0	0	0	1	0	0	0	0	0	1	0	0	1	0	1	1	0.857143	0.25	0.25	0	0.25	0.6	0.444444	3	1	2	1	1
1722	1	2	1	2	1	1	2	2	13	#NULL!	1	0	0	0	1	0	1	1	0	0	1	0	0	1	0	0	1	0	1	0	1	1	0	1	1	1	0	0.428571	0.5	0.25	0.333333	0.25	1	0.481481	2	2	2	2	1
1723	1	2	1	2	2	1	1	2	15	#NULL!	0	0	1	0	1	0	0	1	0	0	0	0	0	0	0	0	0	1	1	0	0	0	0	0	1	1	0	0.285714	0.25	0	0.333333	0.25	0.4	0.259259	1	1	1	2	1
1724	1	1	1	2	1	1	1	1	4	2	0	0	0	1	0	1	1	1	1	1	1	1	0	0	0	0	1	0	0	0	1	1	0	1	0	0	0	0.428571	1	0.25	0.333333	0	0.6	0.444444	2	3	2	2	1
1725	1	1	2	1	2	1	2	2	13	#NULL!	1	1	1	1	0	0	0	1	0	1	0	0	0	0	0	0	0	1	1	1	0	1	0	1	1	1	0	0.571429	0.5	0	0.333333	0.5	0.8	0.481481	2	2	1	2	2
1726	1	2	1	2	1	2	2	1	4	1	1	1	1	0	1	1	0	1	0	0	1	0	0	0	0	0	1	0	0	1	0	1	1	0	1	0	0	0.714286	0.5	0	0.333333	0.5	0.4	0.444444	3	2	1	2	2
1727	1	1	2	2	1	1	1	1	2	2	0	0	1	0	1	1	1	1	0	1	1	0	0	0	0	0	1	0	0	0	0	1	0	0	1	1	0	0.571429	0.75	0	0.333333	0	0.6	0.407407	2	3	1	2	1
1729	2	2	1	2	1	1	2	2	15	#NULL!	0	0	1	0	1	1	1	1	0	0	1	0	0	1	0	0	1	0	1	1	1	0	0	1	1	0	0	0.571429	0.5	0.25	0.333333	0.5	0.6	0.481481	2	2	2	2	2
1730	2	1	1	1	2	1	1	1	11	2	0	0	1	1	1	0	1	1	1	0	1	1	0	0	0	0	1	0	0	0	1	1	0	1	1	0	1	0.571429	0.75	0.25	0.333333	0.25	0.8	0.518519	2	3	2	2	1
1731	1	2	2	2	1	1	1	2	10	#NULL!	0	0	1	1	1	0	1	0	0	1	1	0	0	0	0	0	1	0	0	1	0	1	0	1	0	0	1	0.571429	0.5	0	0.333333	0.5	0.4	0.407407	2	2	1	2	2
1732	2	2	1	1	2	1	1	1	5	2	1	0	0	0	1	1	1	1	1	1	1	1	0	0	0	0	1	0	0	0	0	1	0	1	1	0	0	0.571429	1	0.25	0.333333	0	0.6	0.481481	2	3	2	2	1
1733	2	1	1	1	2	1	2	2	3	#NULL!	1	0	0	0	1	1	0	1	1	0	0	1	0	0	0	0	1	1	0	0	1	1	0	0	1	0	0	0.428571	0.5	0.25	0.666667	0	0.6	0.407407	2	2	2	3	1
1734	1	2	2	1	1	2	1	2	7	#NULL!	1	0	0	0	1	1	1	0	1	0	0	0	1	0	0	0	1	0	1	1	1	1	0	0	0	1	0	0.571429	0.25	0.25	0.333333	0.5	0.6	0.444444	2	1	2	2	2
1735	2	1	1	1	2	1	1	2	7	#NULL!	1	1	0	0	1	0	1	1	1	0	1	0	0	1	1	0	1	1	1	0	1	1	0	1	1	0	0	0.571429	0.75	0.5	0.666667	0.25	0.8	0.592593	2	3	3	3	1
1736	2	1	1	1	2	1	2	2	14	#NULL!	0	0	1	0	0	0	1	0	1	0	0	0	0	0	0	0	0	1	1	0	1	1	0	1	1	1	0	0.285714	0.25	0	0.333333	0.25	1	0.37037	1	1	1	2	1
1737	2	2	1	1	2	1	1	1	15	2	1	1	1	0	1	1	1	1	0	0	1	0	0	0	0	0	0	0	1	1	1	0	0	0	1	1	0	0.857143	0.5	0	0	0.5	0.6	0.481481	3	2	1	1	2
1738	2	2	1	2	2	1	1	1	4	2	1	1	0	1	1	1	1	0	1	0	1	0	0	0	1	0	1	0	1	1	0	0	0	1	1	0	0	0.857143	0.5	0.25	0.333333	0.5	0.4	0.518519	3	2	2	2	2
1739	2	1	1	2	1	1	1	1	7	2	0	0	1	0	1	1	0	0	1	0	0	0	0	0	0	0	0	0	0	0	1	1	0	0	1	1	0	0.428571	0.25	0	0	0	0.8	0.296296	2	1	1	1	1
1740	2	1	1	2	2	1	1	2	9	#NULL!	0	0	1	0	1	0	1	0	0	1	1	0	0	0	0	0	0	0	0	0	0	1	0	0	1	0	0	0.428571	0.5	0	0	0	0.4	0.259259	2	2	1	1	1
1742	2	1	1	1	1	1	1	2	9	#NULL!	1	1	0	0	1	1	1	1	1	0	1	0	0	0	0	0	0	0	1	1	0	1	0	0	0	1	0	0.714286	0.75	0	0	0.5	0.4	0.444444	3	3	1	1	2
1743	1	2	2	2	1	1	1	2	2	#NULL!	1	0	0	1	1	0	1	1	0	0	1	0	0	0	0	1	1	0	1	1	1	1	0	1	0	0	1	0.571429	0.5	0	0.666667	0.75	0.6	0.518519	2	2	1	3	3
1744	2	1	1	2	1	1	2	1	12	1	0	0	1	1	1	1	1	0	0	1	1	1	0	0	0	0	1	1	1	0	0	0	0	0	1	0	1	0.714286	0.5	0.25	0.666667	0.5	0.2	0.481481	3	2	2	3	2
1745	2	1	1	1	1	2	1	2	12	#NULL!	1	0	0	1	1	0	0	0	0	1	0	0	0	0	0	0	1	0	1	0	1	0	0	0	1	0	0	0.428571	0.25	0	0.333333	0.25	0.4	0.296296	2	1	1	2	1
1746	2	2	1	2	1	1	1	1	8	2	1	1	0	1	1	1	0	0	1	1	0	0	0	0	0	0	1	0	0	0	1	1	0	0	1	1	1	0.714286	0.5	0	0.333333	0.25	0.8	0.481481	3	2	1	2	1
1747	1	2	2	2	1	1	2	2	13	#NULL!	1	0	1	1	1	1	1	1	1	0	1	0	0	0	1	1	0	1	1	1	0	1	0	1	0	1	1	0.857143	0.75	0.25	0.666667	0.75	0.6	0.666667	3	3	2	3	3
1748	2	2	1	2	2	1	1	2	3	#NULL!	0	0	1	0	0	0	1	1	0	1	1	0	0	1	1	1	1	0	1	0	1	0	0	0	1	1	0	0.285714	0.75	0.5	0.666667	0.25	0.6	0.481481	1	3	3	3	1
1749	2	1	1	1	1	1	1	2	9	#NULL!	1	0	0	1	1	0	0	1	1	0	1	1	0	0	0	0	1	0	1	0	1	1	0	0	1	1	0	0.428571	0.75	0.25	0.333333	0.25	0.8	0.481481	2	3	2	2	1
1750	1	1	1	2	1	1	1	1	12	2	1	0	1	1	1	0	1	0	0	1	0	0	0	0	0	0	0	0	1	0	0	0	0	1	1	1	1	0.714286	0.25	0	0	0.5	0.6	0.407407	3	1	1	1	2
1751	1	1	1	2	2	1	1	2	11	#NULL!	0	0	1	0	1	1	1	0	0	0	1	1	0	0	0	0	1	0	1	0	1	1	0	0	1	1	1	0.571429	0.25	0.25	0.333333	0.5	0.8	0.481481	2	1	2	2	2
1752	1	2	1	1	2	1	1	2	8	#NULL!	1	0	0	1	1	1	1	1	0	1	1	1	0	0	0	1	1	0	0	1	1	1	1	0	1	1	0	0.714286	0.75	0.25	0.666667	0.5	0.8	0.62963	3	3	2	3	2
1753	1	2	1	2	1	1	1	2	2	#NULL!	1	1	1	0	1	0	0	0	0	0	0	1	0	1	0	0	0	1	1	0	0	1	0	0	1	0	0	0.571429	0	0.5	0.333333	0.25	0.4	0.37037	2	1	3	2	1
1754	1	1	1	2	1	1	1	1	6	2	0	0	1	0	1	0	0	1	0	0	1	0	0	0	0	0	0	0	1	0	0	1	0	1	1	1	1	0.285714	0.5	0	0	0.5	0.8	0.37037	1	2	1	1	2
1755	1	2	1	2	2	1	1	1	11	2	1	1	1	0	1	0	1	1	0	0	0	0	1	0	0	0	1	0	0	1	0	1	1	0	1	1	1	0.714286	0.25	0.25	0.333333	0.75	0.6	0.518519	3	1	2	2	3
1756	1	2	2	2	2	1	2	2	1	#NULL!	0	0	1	1	1	1	1	1	0	0	1	0	0	0	0	0	1	0	1	0	1	1	0	1	0	0	1	0.714286	0.5	0	0.333333	0.5	0.6	0.481481	3	2	1	2	2
1757	1	1	1	2	1	#NULL!	1	1	4	2	0	0	0	1	0	1	1	1	0	1	1	0	0	0	0	0	0	1	1	0	1	1	0	1	0	0	1	0.428571	0.75	0	0.333333	0.5	0.6	0.444444	2	3	1	2	2
1758	1	2	2	2	2	1	1	2	5	#NULL!	1	1	0	1	1	1	0	1	0	1	1	0	0	1	1	1	0	0	0	0	0	0	0	0	1	1	0	0.714286	0.75	0.5	0.333333	0	0.4	0.481481	3	3	3	2	1
1759	1	1	1	2	2	1	1	2	5	#NULL!	1	0	0	0	1	0	1	1	1	0	0	1	0	0	0	1	1	0	1	1	1	0	0	1	1	0	1	0.428571	0.5	0.25	0.666667	0.75	0.6	0.518519	2	2	2	3	3
1760	1	2	2	2	1	1	1	2	1	#NULL!	1	0	1	0	1	#NULL!	1	0	1	0	1	1	0	0	0	0	0	0	0	1	1	1	1	0	1	1	0	0.571429	0.5	0.25	0	0.5	0.8	0.481481	2	2	2	1	2
1761	1	2	1	2	2	1	1	2	3	#NULL!	1	1	1	0	1	1	1	1	0	1	0	1	0	0	0	0	1	0	1	1	1	0	0	0	1	0	0	0.857143	0.5	0.25	0.333333	0.5	0.4	0.518519	3	2	2	2	2
1764	1	1	1	2	1	1	2	2	4	#NULL!	0	0	1	0	1	0	1	1	1	0	0	1	1	0	0	1	0	1	1	0	1	1	1	0	1	0	1	0.428571	0.5	0.5	0.666667	0.75	0.6	0.555556	2	2	3	3	3
1765	1	2	1	2	2	1	1	2	4	#NULL!	1	0	0	1	1	1	1	1	0	1	0	1	1	0	0	0	1	1	1	0	0	1	0	0	1	1	1	0.714286	0.5	0.5	0.666667	0.5	0.6	0.592593	3	2	3	3	2
1766	1	1	2	1	1	1	1	1	4	2	1	0	0	0	0	0	1	0	0	1	0	0	0	0	0	0	0	1	1	1	1	0	1	0	0	1	1	0.285714	0.25	0	0.333333	1	0.4	0.37037	1	1	1	2	3
1767	1	2	2	1	1	1	1	2	12	#NULL!	1	0	0	1	1	1	1	0	0	0	1	0	0	0	0	0	1	0	0	0	1	1	0	0	1	1	0	0.714286	0.25	0	0.333333	0	0.8	0.407407	3	1	1	2	1
1768	1	2	1	1	2	1	1	2	9	#NULL!	0	0	1	1	1	1	0	1	1	0	1	0	0	0	0	0	1	1	1	0	1	0	0	1	1	1	0	0.571429	0.75	0	0.666667	0.25	0.8	0.518519	2	3	1	3	1
1769	1	1	2	1	1	1	1	2	9	#NULL!	1	0	0	1	1	0	0	0	0	1	0	0	0	0	1	1	0	1	1	0	1	0	0	1	0	0	0	0.428571	0.25	0.25	0.666667	0.25	0.4	0.37037	2	1	2	3	1
1770	1	1	1	1	2	1	1	1	11	2	1	1	0	0	1	1	1	1	0	1	0	0	0	0	0	0	1	0	0	0	1	0	0	1	1	0	1	0.714286	0.5	0	0.333333	0.25	0.6	0.444444	3	2	1	2	1
1771	1	1	1	2	2	1	1	2	11	#NULL!	0	0	1	1	0	0	1	0	1	0	0	0	0	0	0	1	1	0	1	0	1	1	0	0	1	1	0	0.428571	0.25	0	0.666667	0.25	0.8	0.407407	2	1	1	3	1
1772	1	1	2	1	1	1	1	1	14	2	0	0	1	0	0	0	0	1	0	1	1	0	0	0	0	0	1	1	1	1	0	1	0	0	1	1	0	0.142857	0.75	0	0.666667	0.5	0.6	0.407407	1	3	1	3	2
1773	1	1	2	1	2	1	1	2	9	#NULL!	0	0	1	0	1	0	1	1	0	1	0	0	0	0	0	0	0	0	0	0	1	1	1	1	1	1	0	0.428571	0.5	0	0	0.25	1	0.407407	2	2	1	1	1
1775	1	2	1	1	1	1	1	2	1	#NULL!	0	0	0	1	1	0	1	0	0	0	0	0	0	0	0	0	1	1	0	0	1	1	1	1	1	0	1	0.428571	0	0	0.666667	0.5	0.8	0.407407	2	1	1	3	2
1776	1	2	1	2	1	1	1	1	13	2	1	0	1	0	1	1	1	1	0	0	0	0	0	1	0	0	0	0	1	0	0	1	0	0	1	1	1	0.714286	0.25	0.25	0	0.5	0.6	0.444444	3	1	2	1	2
1777	1	2	1	2	1	1	1	1	1	2	1	0	0	#NULL!	1	0	1	0	0	1	1	0	1	0	0	0	0	0	0	0	1	1	1	0	1	1	0	0.428571	0.5	0.25	0	0.25	0.8	0.407407	2	2	2	1	1
1778	2	2	2	1	2	1	1	1	3	2	1	0	1	1	1	1	1	0	0	0	1	0	1	1	0	0	1	0	0	0	1	1	0	0	1	1	0	0.857143	0.25	0.5	0.333333	0	0.8	0.518519	3	1	3	2	1
1779	2	2	1	1	1	1	1	2	15	#NULL!	0	0	0	1	0	1	#NULL!	0	1	0	0	0	1	0	0	0	0	1	1	0	1	1	0	1	0	0	1	0.285714	0.25	0.25	0.333333	0.5	0.6	0.37037	1	1	2	2	2
1781	2	2	1	1	1	1	1	2	5	#NULL!	1	1	0	1	1	1	0	1	0	1	1	0	1	1	0	0	1	0	1	0	0	1	0	1	1	0	0	0.714286	0.75	0.5	0.333333	0.25	0.6	0.555556	3	3	3	2	1
1782	2	1	1	1	2	1	2	2	1	#NULL!	0	0	0	1	0	1	1	1	0	1	1	0	0	0	0	0	1	0	0	1	0	1	0	1	1	0	1	0.428571	0.75	0	0.333333	0.5	0.6	0.444444	2	3	1	2	2
1784	2	2	2	2	2	1	2	2	13	#NULL!	0	0	1	0	1	1	1	0	0	0	0	0	0	0	0	0	0	1	1	1	0	1	1	0	1	1	1	0.571429	0	0	0.333333	1	0.6	0.444444	2	1	1	2	3
1785	1	2	1	2	2	1	1	2	14	#NULL!	1	1	1	1	1	0	1	1	1	0	0	1	1	0	0	0	0	0	0	0	0	1	0	0	1	0	1	0.857143	0.5	0.5	0	0.25	0.4	0.481481	3	2	3	1	1
1786	2	1	1	2	2	1	1	2	12	#NULL!	0	0	1	1	1	1	1	0	0	1	0	0	0	0	0	0	0	0	0	1	1	0	0	0	0	1	0	0.714286	0.25	0	0	0.25	0.4	0.333333	3	1	1	1	1
1787	1	2	2	2	1	1	1	2	12	#NULL!	1	0	1	1	1	1	0	1	1	1	0	0	0	1	1	0	1	0	0	0	0	1	1	0	0	1	0	0.714286	0.75	0.5	0.333333	0.25	0.4	0.518519	3	3	3	2	1
1788	1	2	1	2	1	1	1	1	10	2	1	1	1	0	1	1	1	1	1	1	1	0	0	0	0	0	0	0	1	0	1	1	0	0	1	1	0	0.857143	1	0	0	0.25	0.8	0.555556	3	3	1	1	1
1789	2	2	2	1	2	1	1	1	2	2	1	1	1	1	0	0	1	0	0	1	0	0	0	0	0	0	1	1	1	1	0	1	0	1	0	1	0	0.714286	0.25	0	0.666667	0.5	0.6	0.481481	3	1	1	3	2
1790	2	2	1	1	2	1	1	1	2	2	1	0	0	1	1	0	1	1	0	0	1	0	0	0	0	0	1	0	1	0	0	1	0	1	1	1	1	0.571429	0.5	0	0.333333	0.5	0.8	0.481481	2	2	1	2	2
1791	2	2	1	2	1	1	2	1	15	1	0	0	0	1	1	0	1	1	1	0	0	0	0	0	0	0	1	0	1	1	1	1	0	1	0	1	0	0.428571	0.5	0	0.333333	0.5	0.8	0.444444	2	2	1	2	2
1793	2	1	1	1	2	1	1	2	3	#NULL!	0	0	1	0	1	0	0	1	0	0	1	0	0	1	1	0	0	0	0	1	0	0	0	0	1	1	0	0.285714	0.5	0.5	0	0.25	0.4	0.333333	1	2	3	1	1
1794	1	2	2	2	2	1	1	2	4	#NULL!	1	1	0	1	1	0	1	1	0	0	0	1	0	0	0	0	1	0	1	1	1	1	0	0	0	1	0	0.714286	0.25	0.25	0.333333	0.5	0.6	0.481481	3	1	2	2	2
1795	2	2	2	2	1	1	1	1	5	2	1	0	0	1	#NULL!	1	1	1	1	1	0	0	0	0	0	0	1	1	1	0	1	1	1	1	1	0	0	0.571429	0.75	0	0.666667	0.5	0.8	0.555556	2	3	1	3	2
1796	1	1	2	1	2	1	1	2	10	#NULL!	1	0	0	1	1	1	1	0	0	1	1	0	0	0	0	0	0	1	0	1	1	1	0	1	0	1	0	0.714286	0.5	0	0.333333	0.25	0.8	0.481481	3	2	1	2	1
1797	2	1	1	2	2	1	1	2	3	#NULL!	0	0	1	0	1	1	1	1	0	0	1	1	0	0	0	0	0	0	1	1	0	0	0	0	1	1	0	0.571429	0.5	0.25	0	0.5	0.4	0.407407	2	2	2	1	2
1799	1	2	1	2	1	1	1	2	1	#NULL!	0	0	0	1	1	0	1	1	0	1	0	0	0	0	1	0	0	0	0	0	0	0	0	0	1	1	0	0.428571	0.5	0.25	0	0	0.4	0.296296	2	2	2	1	1
1800	2	2	1	1	1	1	2	2	7	#NULL!	0	0	1	#NULL!	1	1	1	0	1	1	0	0	1	1	0	1	1	0	0	0	0	0	0	0	1	1	1	0.571429	0.5	0.5	0.666667	0.25	0.4	0.481481	2	2	3	3	1
1801	1	1	1	1	1	1	2	1	4	2	1	0	0	1	1	0	0	1	1	1	1	0	0	0	0	0	0	1	1	0	0	0	0	0	1	0	1	0.428571	1	0	0.333333	0.5	0.2	0.407407	2	3	1	2	2
1803	2	2	2	1	2	1	1	2	1	#NULL!	1	0	1	1	1	1	1	1	0	0	1	0	0	1	1	0	1	0	1	1	0	0	0	0	1	1	0	0.857143	0.5	0.5	0.333333	0.5	0.4	0.555556	3	2	3	2	2
1804	1	2	1	1	1	1	1	1	8	2	1	0	0	0	1	1	1	1	0	0	0	0	0	0	0	0	0	0	1	0	0	1	0	1	1	1	0	0.571429	0.25	0	0	0.25	0.8	0.37037	2	1	1	1	1
1805	2	2	2	2	1	1	1	2	4	#NULL!	1	1	1	1	0	0	1	1	0	1	0	0	0	0	1	0	0	0	1	1	1	0	0	0	1	0	0	0.714286	0.5	0.25	0	0.5	0.4	0.444444	3	2	2	1	2
1806	1	1	1	1	2	1	1	2	10	#NULL!	0	0	1	0	1	0	1	0	0	0	0	0	0	0	0	0	0	0	0	0	0	1	0	0	1	1	0	0.428571	0	0	0	0	0.6	0.222222	2	1	1	1	1
1807	2	1	1	2	2	1	1	1	13	2	1	1	1	0	1	0	1	1	0	0	1	0	0	1	1	0	1	0	0	0	1	1	0	1	1	0	1	0.714286	0.5	0.5	0.333333	0.25	0.8	0.555556	3	2	3	2	1
1808	1	1	1	1	1	1	1	2	13	#NULL!	0	0	0	1	0	1	1	1	0	1	1	1	0	0	0	0	1	0	1	1	1	1	1	0	1	1	0	0.428571	0.75	0.25	0.333333	0.75	0.8	0.555556	2	3	2	2	3
1809	2	1	2	1	1	1	2	1	6	2	0	0	1	1	1	0	1	0	0	1	0	0	0	0	0	0	1	0	1	0	1	1	0	1	0	0	1	0.571429	0.25	0	0.333333	0.5	0.6	0.407407	2	1	1	2	2
1810	2	2	2	2	1	1	2	2	8	#NULL!	1	0	1	0	1	1	1	1	0	0	0	0	0	0	1	0	1	1	1	0	0	1	0	0	1	1	0	0.714286	0.25	0.25	0.666667	0.25	0.6	0.481481	3	1	2	3	1
1811	2	1	1	2	2	1	1	1	3	2	0	0	0	1	0	0	1	1	1	1	1	0	0	1	1	1	1	0	1	1	0	0	0	0	1	1	0	0.285714	1	0.5	0.666667	0.5	0.4	0.518519	1	3	3	3	2
1812	1	2	1	2	2	1	1	2	1	#NULL!	0	0	1	0	1	1	1	1	0	1	0	0	0	0	0	1	1	0	1	0	1	1	0	1	0	1	1	0.571429	0.5	0	0.666667	0.5	0.8	0.518519	2	2	1	3	2
1813	1	2	2	2	2	1	2	2	1	#NULL!	0	0	1	1	1	1	1	1	0	0	0	0	0	0	0	0	1	0	1	0	0	1	0	0	1	1	1	0.714286	0.25	0	0.333333	0.5	0.6	0.444444	3	1	1	2	2
1814	1	2	2	2	1	1	2	2	4	#NULL!	1	0	1	1	1	1	1	1	1	1	0	1	0	0	0	0	0	0	0	1	1	0	0	1	0	1	0	0.857143	0.75	0.25	0	0.25	0.6	0.518519	3	3	2	1	1
1816	1	1	1	2	2	1	2	2	14	#NULL!	1	0	0	1	1	1	1	1	0	0	1	0	0	0	1	0	1	1	1	0	1	1	0	0	1	1	0	0.714286	0.5	0.25	0.666667	0.25	0.8	0.555556	3	2	2	3	1
1817	1	2	2	2	2	2	1	1	5	2	0	0	0	1	0	1	1	1	0	0	1	1	0	0	0	0	1	0	0	0	1	0	0	1	1	1	1	0.428571	0.5	0.25	0.333333	0.25	0.8	0.444444	2	2	2	2	1
1818	1	1	2	2	2	1	2	2	14	#NULL!	1	1	1	1	1	1	1	1	1	1	0	0	1	1	1	0	1	0	0	0	1	1	1	0	1	0	1	1	0.75	0.75	0.333333	0.5	0.6	0.703704	3	3	3	2	2
1820	2	2	2	2	2	1	1	2	11	#NULL!	1	1	0	1	1	1	1	1	0	1	1	0	0	1	0	0	1	0	0	0	0	1	0	1	0	0	1	0.857143	0.75	0.25	0.333333	0.25	0.4	0.518519	3	3	2	2	1
1821	2	2	2	2	2	1	1	2	3	#NULL!	0	0	1	1	1	1	0	1	1	0	1	1	0	1	0	1	1	0	1	0	0	0	0	0	1	1	0	0.571429	0.75	0.5	0.666667	0.25	0.4	0.518519	2	3	3	3	1
1822	1	1	2	2	2	1	2	2	7	#NULL!	0	0	1	0	0	1	1	0	0	1	0	1	1	0	0	0	0	0	1	0	1	1	0	0	1	1	0	0.428571	0.25	0.5	0	0.25	0.8	0.407407	2	1	3	1	1
1824	1	1	1	1	1	1	1	2	7	#NULL!	1	0	0	1	1	1	0	0	0	1	0	1	1	0	0	0	1	0	1	0	0	1	0	0	0	1	0	0.571429	0.25	0.5	0.333333	0.25	0.4	0.407407	2	1	3	2	1
1825	1	2	2	2	2	1	1	2	3	#NULL!	0	0	1	0	0	0	1	0	1	1	0	0	0	0	0	0	0	0	0	0	1	1	0	0	1	1	0	0.285714	0.5	0	0	0	0.8	0.296296	1	2	1	1	1
1827	1	2	1	1	2	1	2	2	12	#NULL!	1	0	1	0	1	0	1	#NULL!	1	1	0	0	0	0	0	1	1	0	1	0	1	1	0	1	1	0	1	0.571429	0.5	0	0.666667	0.5	0.8	0.518519	2	2	1	3	2
1828	1	2	2	2	1	1	1	1	4	#NULL!	1	0	1	0	1	0	1	1	0	1	1	0	0	1	1	1	1	0	1	0	1	1	0	1	0	1	0	0.571429	0.75	0.5	0.666667	0.25	0.8	0.592593	2	3	3	3	1
1829	1	1	2	2	1	1	1	1	7	#NULL!	0	0	1	0	1	1	1	1	0	0	0	0	0	0	0	0	0	1	1	1	1	0	0	1	1	0	1	0.571429	0.25	0	0.333333	0.75	0.6	0.444444	2	1	1	2	3
1830	1	1	2	2	1	1	1	2	5	#NULL!	1	0	1	0	1	0	1	0	0	0	0	1	1	1	0	0	1	1	1	0	0	0	0	0	1	1	0	0.571429	0	0.75	0.666667	0.25	0.4	0.444444	2	1	3	3	1
1831	1	1	1	2	2	1	1	1	13	2	1	1	0	1	1	1	0	1	0	0	0	0	0	0	0	0	1	1	1	1	1	1	1	0	0	0	1	0.714286	0.25	0	0.666667	1	0.4	0.518519	3	1	1	3	3
1832	1	2	2	1	2	1	1	2	9	#NULL!	0	0	0	1	1	0	1	0	0	0	1	0	0	1	1	1	1	0	0	0	1	1	0	0	1	0	1	0.428571	0.25	0.5	0.666667	0.25	0.6	0.444444	2	1	3	3	1
1833	1	2	1	1	2	1	1	1	5	2	0	0	1	0	1	0	1	0	1	0	0	1	0	0	0	0	0	0	1	1	1	1	0	0	1	1	0	0.428571	0.25	0.25	0	0.5	0.8	0.407407	2	1	2	1	2
1834	1	1	1	2	2	1	1	2	12	#NULL!	0	0	1	0	0	0	1	0	1	1	0	0	0	0	0	0	1	0	1	0	0	1	0	0	1	0	1	0.285714	0.5	0	0.333333	0.5	0.4	0.333333	1	2	1	2	2
1835	1	1	2	1	1	1	2	2	15	#NULL!	0	0	0	1	1	0	0	0	0	0	1	1	0	0	0	0	0	1	1	0	1	1	0	0	1	1	0	0.285714	0.25	0.25	0.333333	0.25	0.8	0.37037	1	1	2	2	1
1836	1	1	1	2	1	1	2	2	2	#NULL!	0	0	1	0	1	0	1	1	0	1	0	1	1	0	0	0	0	1	1	0	1	0	0	1	1	1	0	0.428571	0.5	0.5	0.333333	0.25	0.8	0.481481	2	2	3	2	1
1837	1	1	1	1	2	1	1	1	3	2	0	0	1	0	1	0	1	1	0	0	0	0	0	1	1	1	1	0	1	0	1	1	0	0	1	1	1	0.428571	0.25	0.5	0.666667	0.5	0.8	0.518519	2	1	3	3	2
1838	1	1	2	1	1	1	1	2	3	#NULL!	0	0	0	1	1	0	0	1	1	1	0	1	0	0	0	0	1	1	1	0	1	1	0	0	0	1	0	0.285714	0.75	0.25	0.666667	0.25	0.6	0.444444	1	3	2	3	1
1839	2	1	2	1	1	1	1	2	7	#NULL!	0	0	1	0	1	1	1	1	1	1	0	0	0	0	0	0	1	0	0	0	1	1	1	0	1	0	0	0.571429	0.75	0	0.333333	0.25	0.6	0.444444	2	3	1	2	1
1841	1	1	1	2	1	1	1	1	12	2	0	0	1	1	1	1	1	1	1	1	0	0	0	0	0	0	1	0	0	0	0	0	0	0	1	1	0	0.714286	0.75	0	0.333333	0	0.4	0.407407	3	3	1	2	1
1842	1	1	2	2	1	1	1	2	5	#NULL!	0	0	1	0	1	1	1	1	0	1	0	0	0	0	0	0	1	1	0	1	1	1	0	0	0	1	1	0.571429	0.5	0	0.666667	0.5	0.6	0.481481	2	2	1	3	2
1844	1	1	1	2	2	1	1	2	3	#NULL!	1	0	0	0	1	1	1	1	0	1	1	0	0	0	0	0	0	1	1	0	0	0	0	1	0	1	1	0.571429	0.75	0	0.333333	0.5	0.4	0.444444	2	3	1	2	2
1845	1	2	1	2	1	1	1	2	12	#NULL!	1	1	0	0	1	1	1	1	0	1	1	0	0	0	1	1	1	0	0	0	1	0	0	0	1	0	1	0.714286	0.75	0.25	0.666667	0.25	0.4	0.518519	3	3	2	3	1
1846	2	2	2	1	2	2	1	1	2	2	1	1	1	1	1	1	0	1	0	0	1	0	0	0	1	0	1	0	1	0	0	1	0	0	1	1	1	0.857143	0.5	0.25	0.333333	0.5	0.6	0.555556	3	2	2	2	2
1847	2	2	1	1	1	1	2	2	6	#NULL!	1	1	1	1	1	0	1	1	0	0	1	1	0	0	0	0	1	0	0	0	0	1	0	1	0	1	1	0.857143	0.5	0.25	0.333333	0.25	0.6	0.518519	3	2	2	2	1
1849	2	1	2	2	1	1	1	2	4	#NULL!	0	0	0	1	1	0	1	0	0	1	0	0	0	1	0	0	0	1	0	0	1	0	0	0	1	0	1	0.428571	0.25	0.25	0.333333	0.25	0.4	0.333333	2	1	2	2	1
1850	1	2	2	1	2	1	1	2	3	#NULL!	1	0	0	1	1	1	0	1	0	1	1	0	0	0	0	0	0	1	1	0	1	1	0	1	1	0	0	0.571429	0.75	0	0.333333	0.25	0.8	0.481481	2	3	1	2	1
1851	2	2	1	1	2	1	1	1	11	2	0	0	1	0	1	1	0	1	0	0	0	0	0	0	0	0	1	0	1	0	0	1	0	0	1	1	0	0.428571	0.25	0	0.333333	0.25	0.6	0.333333	2	1	1	2	1
1852	2	2	2	2	1	1	1	2	9	#NULL!	1	0	1	0	1	1	1	1	0	1	0	0	0	0	1	0	1	0	1	0	1	0	0	0	1	0	1	0.714286	0.5	0.25	0.333333	0.5	0.4	0.481481	3	2	2	2	2
1854	1	1	2	1	1	1	1	2	12	#NULL!	0	0	1	0	1	1	0	1	1	1	0	1	0	1	1	1	0	1	1	0	1	1	0	0	1	1	1	0.428571	0.75	0.75	0.666667	0.5	0.8	0.62963	2	3	3	3	2
1856	1	2	1	2	1	1	1	2	5	#NULL!	1	0	0	0	1	1	0	0	0	0	0	1	1	1	0	0	1	0	1	1	1	1	1	0	1	0	1	0.428571	0	0.75	0.333333	1	0.6	0.518519	2	1	3	2	3
1857	2	1	1	2	2	1	2	1	10	1	0	0	1	1	0	1	1	0	0	0	0	0	0	0	0	1	0	0	1	0	1	1	0	0	1	1	0	0.571429	0	0	0.333333	0.25	0.8	0.37037	2	1	1	2	1
1858	2	2	2	2	1	2	1	2	3	#NULL!	1	0	0	1	1	0	0	1	1	1	0	0	0	0	0	0	0	1	1	0	0	1	0	1	0	0	1	0.428571	0.75	0	0.333333	0.5	0.4	0.407407	2	3	1	2	2
1859	2	2	1	1	2	1	1	2	9	#NULL!	0	0	1	1	0	1	1	1	0	0	0	0	0	0	0	0	1	0	1	1	0	1	0	0	1	1	1	0.571429	0.25	0	0.333333	0.75	0.6	0.444444	2	1	1	2	3
1860	2	1	2	2	1	1	1	1	1	2	1	1	1	0	1	1	1	0	1	0	0	1	0	1	1	0	1	0	1	0	1	1	1	1	1	0	1	0.857143	0.25	0.75	0.333333	0.75	0.8	0.666667	3	1	3	2	3
1861	2	2	1	2	1	1	2	1	7	1	1	1	1	0	1	0	0	0	0	1	0	1	1	1	0	0	0	0	0	0	1	1	0	0	1	0	0	0.571429	0.25	0.75	0	0	0.6	0.407407	2	1	3	1	1
1862	2	2	2	1	2	1	1	1	7	2	1	0	0	0	1	0	1	0	0	0	0	0	0	0	1	0	0	0	0	0	1	0	0	0	1	0	1	0.428571	0	0.25	0	0.25	0.4	0.259259	2	1	2	1	1
1863	2	2	1	1	1	1	1	2	10	#NULL!	1	1	1	0	1	1	1	0	0	1	0	1	0	0	1	0	0	0	0	0	0	1	0	0	1	0	0	0.857143	0.25	0.5	0	0	0.4	0.407407	3	1	3	1	1
1864	2	2	1	2	2	1	1	2	13	#NULL!	1	1	0	1	1	1	0	1	0	0	0	0	0	0	0	0	1	1	0	0	0	0	0	1	1	0	0	0.714286	0.25	0	0.666667	0	0.4	0.37037	3	1	1	3	1
1865	1	2	1	2	2	1	1	2	14	#NULL!	1	1	1	0	1	1	0	1	0	1	1	0	0	0	0	0	0	0	1	0	0	1	0	0	1	1	0	0.714286	0.75	0	0	0.25	0.6	0.444444	3	3	1	1	1
1866	2	2	1	2	2	1	2	2	11	#NULL!	1	0	0	1	1	0	1	0	0	1	0	0	0	0	0	0	1	0	1	1	0	1	0	1	1	1	0	0.571429	0.25	0	0.333333	0.5	0.8	0.444444	2	1	1	2	2
1867	2	1	1	2	1	1	2	2	7	#NULL!	1	0	0	1	1	0	1	0	0	0	1	0	0	0	1	0	1	1	1	0	1	1	0	1	0	1	1	0.571429	0.25	0.25	0.666667	0.5	0.8	0.518519	2	1	2	3	2
1868	1	1	1	2	2	1	2	2	1	#NULL!	0	0	1	0	1	1	1	1	0	0	0	0	0	0	0	0	1	0	1	1	0	0	0	1	1	0	0	0.571429	0.25	0	0.333333	0.5	0.4	0.37037	2	1	1	2	2
1869	1	1	1	2	2	1	1	2	4	#NULL!	1	0	1	1	1	0	0	1	0	1	1	0	0	0	1	0	0	1	1	1	1	1	0	0	1	1	0	0.571429	0.75	0.25	0.333333	0.5	0.8	0.555556	2	3	2	2	2
1870	1	2	1	1	2	1	1	2	14	#NULL!	0	0	1	1	1	1	1	1	0	0	0	0	0	0	0	0	0	1	1	0	1	1	0	0	0	1	1	0.714286	0.25	0	0.333333	0.5	0.6	0.444444	3	1	1	2	2
1871	1	2	1	2	1	1	2	2	7	#NULL!	0	0	1	1	1	1	1	0	0	1	1	0	0	0	1	1	1	0	0	0	1	1	0	0	1	1	0	0.714286	0.5	0.25	0.666667	0	0.8	0.518519	3	2	2	3	1
1872	1	2	2	2	1	1	2	2	1	#NULL!	0	0	1	0	1	1	0	1	0	1	1	1	0	0	0	0	1	0	1	0	1	1	0	0	1	0	1	0.428571	0.75	0.25	0.333333	0.5	0.6	0.481481	2	3	2	2	2
1874	1	1	1	2	1	1	1	2	2	#NULL!	1	0	0	1	1	0	1	1	0	0	0	0	0	0	0	0	1	0	0	0	1	0	0	0	1	1	0	0.571429	0.25	0	0.333333	0	0.6	0.333333	2	1	1	2	1
1875	1	2	1	1	1	1	1	1	8	2	1	0	1	1	1	1	1	1	0	0	0	0	1	0	0	0	1	0	1	0	1	0	0	0	0	1	1	0.857143	0.25	0.25	0.333333	0.5	0.4	0.481481	3	1	2	2	2
1876	1	1	2	2	1	1	1	2	14	#NULL!	1	0	1	0	1	1	1	1	1	0	0	1	1	1	0	0	1	0	1	0	1	1	0	1	1	1	0	0.714286	0.5	0.75	0.333333	0.25	1	0.62963	3	2	3	2	1
1877	1	2	1	1	2	1	1	2	8	#NULL!	1	0	0	1	1	0	1	0	0	1	0	0	0	0	0	0	0	0	0	0	1	0	0	0	1	0	1	0.571429	0.25	0	0	0.25	0.4	0.296296	2	1	1	1	1
1878	1	2	2	1	2	1	1	1	9	2	1	0	0	0	0	0	1	1	1	1	0	0	0	1	1	1	1	1	1	0	1	1	0	0	1	0	0	0.285714	0.75	0.5	1	0.25	0.6	0.518519	1	3	3	3	1
1880	1	2	2	1	2	1	1	2	7	#NULL!	1	1	1	0	1	1	1	0	1	1	0	0	0	0	0	0	0	1	1	0	0	1	0	0	1	1	1	0.857143	0.5	0	0.333333	0.5	0.6	0.518519	3	2	1	2	2
1881	1	1	2	2	2	1	2	1	14	1	1	0	0	0	1	0	1	1	0	1	1	0	0	0	1	0	1	0	1	0	1	0	0	1	1	0	0	0.428571	0.75	0.25	0.333333	0.25	0.6	0.444444	2	3	2	2	1
1882	1	1	1	1	2	2	1	1	10	2	1	0	0	1	0	1	0	1	0	1	1	0	1	0	0	0	0	0	0	1	0	1	0	0	1	1	1	0.428571	0.75	0.25	0	0.5	0.6	0.444444	2	3	2	1	2
1883	1	1	1	2	2	1	1	2	15	#NULL!	0	0	1	0	0	0	1	1	0	0	0	0	0	0	0	0	0	1	1	0	1	0	0	0	1	1	0	0.285714	0.25	0	0.333333	0.25	0.6	0.296296	1	1	1	2	1
1884	1	2	1	1	2	1	2	2	11	#NULL!	0	0	0	1	1	1	1	1	1	0	1	0	0	0	0	0	0	1	1	0	1	1	1	0	1	1	1	0.571429	0.75	0	0.333333	0.75	0.8	0.555556	2	3	1	2	3
1885	1	2	1	2	1	1	1	2	10	#NULL!	1	0	0	0	1	0	1	1	0	0	0	1	0	0	0	0	0	1	1	0	1	1	0	0	1	0	1	0.428571	0.25	0.25	0.333333	0.5	0.6	0.407407	2	1	2	2	2
1886	1	1	1	2	1	1	1	2	14	#NULL!	1	0	1	0	0	1	1	0	0	0	0	1	0	1	1	0	1	0	1	0	1	1	0	0	1	1	1	0.571429	0	0.75	0.333333	0.5	0.8	0.518519	2	1	3	2	2
1887	1	2	1	2	1	1	2	1	6	2	1	1	0	1	1	0	1	1	0	0	1	1	0	0	0	0	1	0	0	0	1	1	0	0	1	0	1	0.714286	0.5	0.25	0.333333	0.25	0.6	0.481481	3	2	2	2	1
1888	1	1	1	1	2	1	1	2	6	#NULL!	1	1	0	1	1	0	1	1	1	1	0	0	1	1	0	0	1	0	1	1	1	1	1	1	0	1	0	0.714286	0.75	0.5	0.333333	0.75	0.8	0.666667	3	3	3	2	3
1889	1	2	1	1	2	1	1	1	15	2	1	1	1	0	1	1	1	0	1	0	0	0	0	0	0	0	0	1	1	0	1	1	1	0	1	1	0	0.857143	0.25	0	0.333333	0.5	0.8	0.518519	3	1	1	2	2
1890	1	2	1	1	2	1	1	1	12	2	1	0	1	1	1	1	1	1	1	0	1	0	0	1	0	0	1	1	1	0	1	1	0	1	1	1	0	0.857143	0.75	0.25	0.666667	0.25	1	0.666667	3	3	2	3	1
1891	1	1	2	1	1	1	1	2	3	#NULL!	0	0	1	0	0	0	1	1	0	0	1	0	1	0	0	0	0	0	1	0	1	1	0	0	1	0	1	0.285714	0.5	0.25	0	0.5	0.6	0.37037	1	2	2	1	2
1894	2	2	2	1	1	1	1	1	3	2	1	0	1	1	1	0	1	1	1	1	0	0	0	0	0	0	0	0	1	1	0	0	0	0	1	1	0	0.714286	0.75	0	0	0.5	0.4	0.444444	3	3	1	1	2
1895	2	1	1	2	1	1	1	2	4	#NULL!	0	0	0	1	1	0	1	0	0	0	0	0	1	1	1	0	1	0	1	0	1	1	0	1	1	0	1	0.428571	0	0.75	0.333333	0.5	0.8	0.481481	2	1	3	2	2
1896	1	2	1	1	2	1	1	2	3	#NULL!	1	0	1	1	1	1	1	1	1	0	1	0	0	1	0	0	1	0	1	1	0	0	0	1	1	0	1	0.857143	0.75	0.25	0.333333	0.75	0.4	0.592593	3	3	2	2	3
1897	1	1	1	1	2	1	1	2	14	#NULL!	1	0	1	0	1	1	1	1	1	1	0	0	0	0	0	0	1	0	1	0	1	0	0	1	1	1	0	0.714286	0.75	0	0.333333	0.25	0.8	0.518519	3	3	1	2	1
1898	1	2	1	1	1	1	2	2	10	#NULL!	0	0	0	1	0	0	1	1	1	0	1	0	0	0	0	0	1	1	1	1	1	0	0	0	1	0	1	0.285714	0.75	0	0.666667	0.75	0.4	0.444444	1	3	1	3	3
1899	1	1	2	1	2	2	1	2	7	#NULL!	1	1	0	1	1	1	0	1	0	0	1	0	0	0	0	0	0	1	1	0	1	1	0	1	1	0	1	0.714286	0.5	0	0.333333	0.5	0.8	0.518519	3	2	1	2	2
1900	1	1	2	2	2	1	2	1	10	1	1	0	0	0	1	1	1	1	0	1	0	0	0	0	0	0	1	0	1	1	1	0	0	0	1	1	0	0.571429	0.5	0	0.333333	0.5	0.6	0.444444	2	2	1	2	2
1901	1	1	1	1	2	1	1	1	15	2	1	0	0	0	1	1	1	1	0	0	1	0	0	1	1	1	1	1	1	0	0	1	0	0	0	0	0	0.571429	0.5	0.5	1	0.25	0.2	0.481481	2	2	3	3	1
1902	1	2	1	1	2	1	1	2	15	#NULL!	1	0	1	0	1	1	1	1	0	1	0	0	0	0	0	0	0	1	1	0	1	1	1	1	1	1	0	0.714286	0.5	0	0.333333	0.5	1	0.555556	3	2	1	2	2
1903	2	1	1	2	2	1	1	1	6	2	0	0	0	1	1	0	1	0	1	0	1	1	0	0	0	0	1	0	1	1	1	1	0	1	1	1	0	0.428571	0.5	0.25	0.333333	0.5	1	0.518519	2	2	2	2	2
1904	2	2	2	2	2	1	1	2	8	#NULL!	1	1	1	1	0	0	1	1	0	0	0	0	0	0	0	0	1	0	0	0	1	0	0	1	0	0	1	0.714286	0.25	0	0.333333	0.25	0.4	0.37037	3	1	1	2	1
1905	2	2	1	2	1	1	1	1	14	2	0	0	0	1	0	1	1	1	1	1	1	0	0	0	0	0	0	1	1	0	0	1	0	1	1	0	0	0.428571	1	0	0.333333	0.25	0.6	0.444444	2	3	1	2	1
1906	1	1	1	2	1	1	2	2	1	#NULL!	1	1	1	1	0	1	0	1	1	1	0	1	0	0	0	0	0	0	1	1	0	1	0	0	1	1	1	0.714286	0.75	0.25	0	0.75	0.6	0.555556	3	3	2	1	3
1907	2	2	2	2	2	1	1	2	5	#NULL!	0	0	0	0	0	1	1	0	1	1	0	1	0	0	0	0	1	0	1	0	0	1	1	0	0	1	0	0.285714	0.5	0.25	0.333333	0.5	0.4	0.37037	1	2	2	2	2
1908	1	2	2	1	1	1	2	2	10	#NULL!	0	0	1	1	0	1	1	0	0	1	0	0	0	0	0	1	1	0	1	1	1	1	1	0	1	1	1	0.571429	0.25	0	0.666667	1	0.8	0.555556	2	1	1	3	3
1909	1	1	1	2	2	1	1	1	9	2	1	1	0	1	0	0	1	0	0	0	1	1	0	0	0	0	1	0	0	0	1	1	0	0	1	1	1	0.571429	0.25	0.25	0.333333	0.25	0.8	0.444444	2	1	2	2	1
1910	1	2	1	2	1	1	1	1	7	2	1	0	0	0	1	0	1	1	0	1	0	0	0	1	1	0	0	0	0	0	1	0	0	1	1	1	0	0.428571	0.5	0.5	0	0	0.8	0.407407	2	2	3	1	1
1911	1	1	1	2	2	1	1	2	6	#NULL!	1	0	0	1	1	0	0	1	0	0	0	0	0	0	0	0	1	0	1	1	1	0	0	1	0	1	1	0.428571	0.25	0	0.333333	0.75	0.6	0.407407	2	1	1	2	3
1912	1	2	1	2	2	1	1	1	6	2	1	1	0	1	0	0	1	1	0	0	0	0	0	0	0	0	0	1	1	0	1	1	1	0	1	0	1	0.571429	0.25	0	0.333333	0.75	0.6	0.444444	2	1	1	2	3
1913	2	2	2	2	1	1	1	2	11	#NULL!	1	1	1	0	1	1	1	0	1	1	0	1	0	0	1	1	0	1	1	0	0	1	0	0	1	1	0	0.857143	0.5	0.5	0.666667	0.25	0.6	0.592593	3	2	3	3	1
1915	2	2	1	1	2	1	1	1	15	2	0	0	1	0	1	0	1	1	0	0	1	0	0	0	0	0	1	1	0	1	1	1	1	0	1	0	0	0.428571	0.5	0	0.666667	0.5	0.6	0.444444	2	2	1	3	2
1916	1	2	1	1	2	1	1	2	2	#NULL!	1	0	1	1	1	0	1	0	1	0	0	0	0	0	0	0	1	0	0	0	1	0	0	1	1	1	1	0.714286	0.25	0	0.333333	0.25	0.8	0.444444	3	1	1	2	1
1917	2	1	2	1	2	1	1	2	10	#NULL!	1	1	0	1	1	1	1	1	1	1	1	1	0	0	0	0	1	0	0	0	1	0	0	0	1	0	0	0.857143	1	0.25	0.333333	0	0.4	0.518519	3	3	2	2	1
1918	1	2	2	2	2	1	2	2	2	#NULL!	1	0	0	1	0	1	0	1	0	1	0	0	0	0	0	0	1	0	1	1	1	1	0	1	0	0	1	0.428571	0.5	0	0.333333	0.75	0.6	0.444444	2	2	1	2	3
1919	2	1	2	2	2	1	1	2	7	#NULL!	1	1	1	1	0	1	1	0	1	0	1	0	0	0	0	0	0	1	1	0	1	1	0	0	0	1	0	0.857143	0.5	0	0.333333	0.25	0.6	0.481481	3	2	1	2	1
1920	2	2	1	1	1	1	1	2	6	#NULL!	1	0	1	0	1	1	1	0	1	0	0	0	0	0	0	0	1	0	1	1	1	1	1	0	1	0	0	0.714286	0.25	0	0.333333	0.75	0.6	0.481481	3	1	1	2	3
1921	1	1	2	2	2	1	1	2	15	#NULL!	1	1	0	1	1	0	1	0	1	0	0	0	0	1	0	0	0	0	1	0	1	1	0	0	1	0	1	0.714286	0.25	0.25	0	0.5	0.6	0.444444	3	1	2	1	2
1922	1	2	1	2	1	1	2	2	7	#NULL!	0	0	0	1	1	1	1	0	1	0	1	1	0	0	0	0	0	1	1	0	0	0	0	0	1	0	0	0.571429	0.5	0.25	0.333333	0.25	0.2	0.37037	2	2	2	2	1
1924	2	2	1	2	1	1	2	1	12	2	1	0	1	0	1	1	1	1	0	0	1	0	0	1	0	0	1	1	0	1	1	1	0	1	1	1	1	0.714286	0.5	0.25	0.666667	0.5	1	0.62963	3	2	2	3	2
1925	1	2	2	1	2	1	1	1	3	2	1	0	0	1	1	0	0	1	0	1	0	0	0	0	0	0	1	0	0	1	1	0	0	0	1	1	1	0.428571	0.5	0	0.333333	0.5	0.6	0.407407	2	2	1	2	2
1926	1	2	1	1	1	1	1	1	6	2	0	0	0	1	0	0	1	1	1	1	0	0	0	0	0	0	0	0	0	1	1	1	1	0	1	1	0	0.285714	0.75	0	0	0.5	0.8	0.407407	1	3	1	1	2
1927	1	2	2	1	1	1	1	1	8	2	1	1	0	1	1	1	1	1	0	0	0	0	0	1	0	0	0	1	1	0	1	1	1	1	1	1	1	0.857143	0.25	0.25	0.333333	0.75	1	0.62963	3	1	2	2	3
1929	2	1	2	2	1	1	2	2	1	#NULL!	1	0	0	0	1	1	1	1	0	0	1	0	0	0	0	0	0	0	0	0	0	1	0	1	1	1	1	0.571429	0.5	0	0	0.25	0.8	0.407407	2	2	1	1	1
1930	2	2	2	1	2	1	1	1	3	2	1	0	1	1	1	1	1	1	1	0	1	0	0	0	0	0	1	0	1	0	1	0	0	0	1	0	0	0.857143	0.75	0	0.333333	0.25	0.4	0.481481	3	3	1	2	1
1931	2	1	2	1	2	1	1	1	15	2	1	0	0	0	1	0	1	0	1	0	1	0	0	0	0	0	1	1	1	0	1	1	0	0	0	1	0	0.428571	0.5	0	0.666667	0.25	0.6	0.407407	2	2	1	3	1
1932	2	1	2	1	1	1	1	2	2	#NULL!	1	0	0	1	0	1	0	1	1	1	0	0	0	0	0	0	0	1	1	1	0	1	0	0	1	0	1	0.428571	0.75	0	0.333333	0.75	0.4	0.444444	2	3	1	2	3
1933	1	2	2	2	1	1	2	2	1	#NULL!	1	1	0	1	1	1	1	1	1	1	0	0	0	0	0	0	0	0	0	0	1	1	0	0	1	0	0	0.857143	0.75	0	0	0	0.6	0.444444	3	3	1	1	1
1934	1	1	1	2	1	1	2	1	15	1	0	0	0	1	1	0	1	1	1	1	0	1	0	0	0	0	1	0	1	1	1	0	0	1	1	1	0	0.428571	0.75	0.25	0.333333	0.5	0.8	0.518519	2	3	2	2	2
1935	2	2	2	1	1	1	2	2	11	#NULL!	1	0	1	0	1	0	1	1	1	1	0	0	0	1	0	0	0	0	1	0	0	0	0	1	1	1	1	0.571429	0.75	0.25	0	0.5	0.6	0.481481	2	3	2	1	2
1936	1	1	1	1	1	1	1	1	12	2	1	1	0	0	1	1	1	0	1	1	1	0	1	0	0	0	0	1	1	0	1	0	0	0	0	0	1	0.714286	0.75	0.25	0.333333	0.5	0.2	0.481481	3	3	2	2	2
1937	1	2	1	1	1	1	1	1	13	2	1	1	0	0	1	0	1	0	0	0	0	1	0	0	0	0	1	0	0	0	1	1	0	0	1	0	0	0.571429	0	0.25	0.333333	0	0.6	0.333333	2	1	2	2	1
1939	1	2	2	2	2	1	1	2	10	#NULL!	1	0	0	0	1	1	0	0	1	1	0	0	0	0	0	0	0	1	0	0	1	0	0	0	1	1	1	0.428571	0.5	0	0.333333	0.25	0.6	0.37037	2	2	1	2	1
1941	1	1	1	1	2	1	2	2	1	#NULL!	1	1	0	1	1	1	1	0	1	0	0	0	1	1	0	0	1	0	0	0	1	1	0	0	0	1	0	0.857143	0.25	0.5	0.333333	0	0.6	0.481481	3	1	3	2	1
1942	1	1	2	2	2	1	1	2	14	#NULL!	0	0	0	0	0	0	1	0	1	1	0	1	0	0	0	0	0	1	1	0	0	1	0	1	0	1	1	0.142857	0.5	0.25	0.333333	0.5	0.6	0.37037	1	2	2	2	2
1943	1	1	2	1	2	1	2	2	15	#NULL!	0	0	0	1	0	0	1	0	1	0	0	0	0	1	0	0	1	0	1	0	1	1	0	0	1	0	0	0.285714	0.25	0.25	0.333333	0.25	0.6	0.333333	1	1	2	2	1
1944	1	2	2	1	1	1	1	2	9	#NULL!	1	0	1	0	1	1	1	1	0	1	0	0	0	0	1	0	1	0	0	0	1	1	1	0	1	1	0	0.714286	0.5	0.25	0.333333	0.25	0.8	0.518519	3	2	2	2	1
1945	1	2	1	1	1	1	1	2	11	#NULL!	0	0	0	0	1	0	1	1	0	1	1	0	0	0	0	0	0	1	0	1	0	0	0	0	1	1	0	0.285714	0.75	0	0.333333	0.25	0.4	0.333333	1	3	1	2	1
1946	1	1	2	1	2	1	1	2	1	#NULL!	0	0	0	1	0	1	0	1	0	0	1	1	1	0	0	0	0	1	1	0	1	1	0	0	1	1	0	0.285714	0.5	0.5	0.333333	0.25	0.8	0.444444	1	2	3	2	1
1947	1	2	1	1	1	1	2	2	15	#NULL!	0	0	0	0	0	1	1	1	0	1	0	0	0	0	1	0	1	0	1	0	0	0	0	0	1	1	0	0.285714	0.5	0.25	0.333333	0.25	0.4	0.333333	1	2	2	2	1
1948	1	2	2	1	1	1	1	1	3	2	0	0	0	1	0	0	1	1	0	0	1	0	0	0	0	0	0	0	0	0	0	0	0	0	1	1	0	0.285714	0.5	0	0	0	0.4	0.222222	1	2	1	1	1
1949	1	1	1	1	2	1	2	1	3	1	1	1	0	1	1	1	0	1	0	0	0	0	0	0	1	0	1	1	1	0	1	1	0	1	1	0	1	0.714286	0.25	0.25	0.666667	0.5	0.8	0.555556	3	1	2	3	2
1950	1	2	1	1	2	1	1	2	5	#NULL!	0	0	0	1	0	0	1	1	1	1	0	0	1	0	0	0	1	0	0	0	1	1	0	0	1	1	0	0.285714	0.75	0.25	0.333333	0	0.8	0.407407	1	3	2	2	1
1953	1	2	1	2	2	1	1	2	1	#NULL!	1	1	0	1	1	1	1	0	0	1	1	1	0	0	0	0	1	1	1	0	1	1	0	0	0	1	1	0.857143	0.5	0.25	0.666667	0.5	0.6	0.592593	3	2	2	3	2
1954	1	2	1	2	2	1	1	2	13	#NULL!	0	0	0	1	1	0	1	1	0	1	0	1	0	0	1	0	0	1	1	0	0	0	0	0	1	1	0	0.428571	0.5	0.5	0.333333	0.25	0.4	0.407407	2	2	3	2	1
1955	1	1	1	1	1	1	2	2	7	#NULL!	0	0	0	1	1	1	0	1	1	1	0	0	0	0	0	0	1	0	1	0	1	0	0	0	1	1	0	0.428571	0.75	0	0.333333	0.25	0.6	0.407407	2	3	1	2	1
1956	1	2	2	1	1	1	1	2	3	#NULL!	1	1	0	1	0	0	1	1	0	0	0	0	0	0	0	0	1	1	0	0	0	0	0	0	1	1	0	0.571429	0.25	0	0.666667	0	0.4	0.333333	2	1	1	3	1
1957	1	1	2	1	2	1	2	2	5	#NULL!	1	0	1	1	1	0	1	1	1	1	1	1	0	0	0	0	1	0	0	1	1	1	1	0	0	0	0	0.714286	1	0.25	0.333333	0.5	0.4	0.555556	3	3	2	2	2
1958	2	2	1	1	1	1	2	2	14	#NULL!	1	1	1	1	0	1	1	0	1	0	1	1	0	1	0	0	1	0	0	0	1	0	0	0	1	0	1	0.857143	0.5	0.5	0.333333	0.25	0.4	0.518519	3	2	3	2	1
1959	1	2	2	2	2	1	1	2	6	#NULL!	0	0	0	0	0	0	0	1	0	0	1	0	0	0	0	0	1	0	1	1	0	1	0	0	1	0	1	0	0.5	0	0.333333	0.75	0.4	0.296296	1	2	1	2	3
1960	2	1	1	1	2	2	2	2	14	#NULL!	1	0	0	1	1	0	1	0	0	0	1	1	0	0	0	0	1	0	1	1	0	1	0	0	1	0	0	0.571429	0.25	0.25	0.333333	0.5	0.4	0.407407	2	1	2	2	2
1961	1	2	2	1	2	1	1	1	4	2	0	0	1	0	1	1	1	1	0	0	1	0	0	0	1	1	1	0	0	0	1	0	0	1	1	0	0	0.571429	0.5	0.25	0.666667	0	0.6	0.444444	2	2	2	3	1
1962	1	2	1	2	1	1	1	2	1	#NULL!	1	0	1	0	1	1	1	1	0	1	1	0	1	0	0	0	1	0	0	0	1	1	0	0	1	1	1	0.714286	0.75	0.25	0.333333	0.25	0.8	0.555556	3	3	2	2	1
1963	1	1	2	1	2	1	1	2	6	#NULL!	1	0	1	0	1	1	1	1	1	0	0	1	1	0	0	0	0	0	0	0	1	1	0	1	0	0	1	0.714286	0.5	0.5	0	0.25	0.6	0.481481	3	2	3	1	1
1964	1	2	1	1	1	1	2	2	5	#NULL!	1	0	1	0	0	1	0	1	1	0	1	1	1	0	0	0	0	1	1	0	1	0	0	0	1	1	0	0.428571	0.75	0.5	0.333333	0.25	0.6	0.481481	2	3	3	2	1
1965	1	1	1	1	2	1	1	2	6	#NULL!	0	0	0	0	0	1	1	1	0	1	1	1	1	0	0	0	1	1	1	0	1	1	0	1	0	0	0	0.285714	0.75	0.5	0.666667	0.25	0.6	0.481481	1	3	3	3	1
1967	2	2	1	1	1	1	2	2	10	#NULL!	1	1	0	0	1	1	1	1	1	0	1	0	0	0	0	0	0	0	0	0	0	1	0	1	0	1	1	0.714286	0.75	0	0	0.25	0.6	0.444444	3	3	1	1	1
1968	2	1	1	2	2	1	1	1	12	2	1	0	0	1	1	0	1	0	1	0	0	0	1	0	0	0	0	1	1	0	1	1	0	1	1	1	1	0.571429	0.25	0.25	0.333333	0.5	1	0.518519	2	1	2	2	2
1969	2	2	1	2	1	1	1	2	4	#NULL!	0	0	0	0	0	0	1	0	0	0	0	0	0	0	0	0	0	0	1	0	1	0	0	0	1	0	0	0.142857	0	0	0	0.25	0.4	0.148148	1	1	1	1	1
1971	2	2	2	1	1	1	1	2	11	#NULL!	1	1	0	1	1	0	1	0	0	1	1	0	0	0	0	0	1	0	1	0	0	0	0	0	1	1	0	0.714286	0.5	0	0.333333	0.25	0.4	0.407407	3	2	1	2	1
1972	2	1	1	2	2	1	1	1	1	2	0	0	1	0	1	0	0	1	1	0	0	0	0	0	0	0	1	0	1	0	1	1	0	0	1	0	1	0.285714	0.5	0	0.333333	0.5	0.6	0.37037	1	2	1	2	2
1973	2	1	2	1	2	1	1	2	3	#NULL!	0	0	1	0	0	0	1	0	0	1	1	0	0	0	0	0	0	0	1	0	1	1	0	0	1	0	0	0.285714	0.5	0	0	0.25	0.6	0.296296	1	2	1	1	1
1975	2	2	1	1	1	1	2	2	13	#NULL!	1	0	0	1	1	1	0	1	0	1	0	0	0	0	1	1	0	0	0	0	1	0	0	0	1	1	0	0.571429	0.5	0.25	0.333333	0	0.6	0.407407	2	2	2	2	1
1976	2	2	1	1	1	1	2	1	14	1	0	0	1	1	1	1	1	0	1	0	1	0	1	0	0	0	1	1	1	0	0	0	1	0	1	1	1	0.714286	0.5	0.25	0.666667	0.75	0.4	0.555556	3	2	2	3	3
1977	1	1	1	2	2	1	1	1	7	2	1	1	1	1	1	0	1	0	0	1	0	0	0	1	0	0	1	0	1	0	1	0	1	1	1	0	0	0.857143	0.25	0.25	0.333333	0.5	0.6	0.518519	3	1	2	2	2
1978	2	1	1	1	1	1	2	2	9	#NULL!	1	0	1	0	0	0	1	1	1	1	0	0	0	1	0	0	0	0	0	1	1	0	0	1	1	1	1	0.428571	0.75	0.25	0	0.5	0.8	0.481481	2	3	2	1	2
1979	1	2	1	2	1	1	1	1	15	2	1	1	0	0	1	0	1	1	1	0	0	0	1	0	0	0	1	0	1	0	0	1	1	0	0	1	1	0.571429	0.5	0.25	0.333333	0.75	0.4	0.481481	2	2	2	2	3
1980	2	2	1	1	2	1	2	2	6	#NULL!	0	0	0	1	0	0	1	0	1	0	0	0	1	1	0	0	0	1	1	0	1	0	1	0	1	0	1	0.285714	0.25	0.5	0.333333	0.75	0.4	0.407407	1	1	3	2	3
1981	2	2	1	2	1	1	1	2	9	#NULL!	0	0	0	0	1	1	1	1	1	1	1	0	0	0	0	0	0	1	1	0	1	1	0	0	1	1	0	0.428571	1	0	0.333333	0.25	0.8	0.481481	2	3	1	2	1
1982	1	2	2	2	2	1	1	2	2	#NULL!	1	0	1	1	1	1	1	1	0	1	0	1	0	0	0	0	1	0	0	0	1	1	0	0	0	0	1	0.857143	0.5	0.25	0.333333	0.25	0.4	0.481481	3	2	2	2	1
1984	2	1	1	2	2	1	1	2	9	#NULL!	1	1	1	0	0	0	1	1	0	0	1	0	0	0	1	1	0	1	1	0	0	1	0	0	1	1	0	0.571429	0.5	0.25	0.666667	0.25	0.6	0.481481	2	2	2	3	1
1985	1	2	1	1	1	1	2	1	10	1	1	1	1	1	0	1	0	1	1	1	1	1	1	0	0	0	0	1	0	0	0	0	0	1	0	1	1	0.714286	1	0.5	0.333333	0.25	0.4	0.555556	3	3	3	2	1
1987	1	2	1	1	2	1	1	2	6	#NULL!	1	1	0	0	1	0	0	0	0	0	1	0	1	1	0	0	1	1	1	0	1	1	1	0	1	1	1	0.428571	0.25	0.5	0.666667	0.75	0.8	0.555556	2	1	3	3	3
1988	1	1	2	1	2	1	2	2	13	#NULL!	0	0	0	1	1	0	1	1	1	1	0	1	0	0	0	0	0	1	0	0	1	1	0	1	1	0	0	0.428571	0.75	0.25	0.333333	0	0.8	0.444444	2	3	2	2	1
1989	1	2	2	2	1	1	2	1	15	1	1	0	0	1	1	0	1	1	0	1	0	1	0	0	0	0	0	0	0	1	1	0	0	1	0	1	1	0.571429	0.5	0.25	0	0.5	0.6	0.444444	2	2	2	1	2
1990	#NULL!	2	1	2	2	1	1	#NULL!	2	2	1	0	1	0	0	0	0	0	1	1	1	0	1	1	0	0	1	1	0	0	0	1	0	1	1	0	0	0.285714	0.75	0.5	0.666667	0	0.6	0.444444	1	3	3	3	1
1991	1	2	1	1	1	1	1	2	11	#NULL!	1	0	1	0	1	1	1	1	1	1	0	0	0	1	1	1	0	0	1	0	1	0	0	0	1	0	0	0.714286	0.75	0.5	0.333333	0.25	0.4	0.518519	3	3	3	2	1
1992	1	1	1	#NULL!	1	1	1	2	13	#NULL!	0	0	0	0	1	0	1	0	1	0	1	0	0	0	0	0	1	1	1	0	0	0	0	1	1	1	1	0.285714	0.5	0	0.666667	0.5	0.6	0.407407	1	2	1	3	2
1993	1	1	1	1	1	1	2	2	15	#NULL!	1	1	0	1	1	1	1	0	1	1	0	0	0	0	0	0	1	0	1	1	1	0	0	0	1	1	0	0.857143	0.5	0	0.333333	0.5	0.6	0.518519	3	2	1	2	2
1994	1	2	1	1	1	1	#NULL!	2	15	#NULL!	1	1	0	1	1	1	0	1	0	0	0	1	0	0	0	0	0	1	1	0	1	1	0	1	0	1	0	0.714286	0.25	0.25	0.333333	0.25	0.8	0.481481	3	1	2	2	1
1995	1	2	1	1	2	1	1	2	3	#NULL!	0	0	1	0	1	1	1	0	0	1	1	1	0	0	0	0	0	1	1	1	1	1	1	0	1	1	0	0.571429	0.5	0.25	0.333333	0.75	0.8	0.555556	2	2	2	2	3
1996	1	#NULL!	1	1	1	1	2	2	4	#NULL!	1	0	1	1	1	0	1	0	1	1	0	0	0	0	0	1	0	1	1	0	0	1	0	0	1	1	1	0.714286	0.5	0	0.666667	0.5	0.6	0.518519	3	2	1	3	2
1997	1	2	1	2	2	1	1	1	1	2	1	1	1	1	1	1	1	0	0	0	1	0	0	1	1	1	1	0	0	0	1	0	0	1	0	0	1	1	0.25	0.5	0.666667	0.25	0.4	0.555556	3	1	3	3	1
1998	1	1	#NULL!	1	2	1	1	1	12	2	1	0	0	0	1	1	0	1	0	0	0	0	0	0	0	0	1	0	0	0	0	1	0	1	0	0	1	0.428571	0.25	0	0.333333	0.25	0.4	0.296296	2	1	1	2	1
1999	1	1	1	1	1	1	1	#NULL!	12	2	1	1	0	1	1	1	0	1	0	0	0	0	1	0	0	0	0	0	0	0	0	1	0	0	1	1	0	0.714286	0.25	0.25	0	0	0.6	0.37037	3	1	2	1	1
2000	1	2	1	1	2	1	1	1	#NULL!	2	1	1	0	1	1	1	1	0	1	0	0	0	0	0	0	0	0	1	1	0	0	1	0	1	0	0	1	0.857143	0.25	0	0.333333	0.5	0.4	0.444444	3	1	1	2	2
2001	1	2	1	1	2	1	1	2	14	#NULL!	1	0	0	1	0	0	1	1	0	1	1	0	0	0	0	0	1	0	1	0	1	1	0	1	1	1	1	0.428571	0.75	0	0.333333	0.5	1	0.518519	2	3	1	2	2
2002	2	1	1	2	1	1	1	2	3	#NULL!	1	1	0	1	0	0	1	1	0	0	0	0	0	0	0	0	1	0	0	0	1	1	1	0	1	0	1	0.571429	0.25	0	0.333333	0.5	0.6	0.407407	2	1	1	2	2
2004	2	1	2	1	1	1	2	1	9	1	1	1	0	1	1	1	1	1	0	0	0	0	0	0	0	0	0	0	0	0	1	1	0	1	1	0	0	0.857143	0.25	0	0	0	0.8	0.407407	3	1	1	1	1
2005	2	#NULL!	2	#NULL!	1	1	1	2	7	#NULL!	1	0	0	1	0	1	1	0	0	0	1	0	0	0	0	0	0	0	1	1	1	1	1	0	1	1	0	0.571429	0.25	0	0	0.75	0.8	0.444444	2	1	1	1	3
2006	1	2	1	2	2	1	1	2	#NULL!	#NULL!	0	0	0	1	0	1	1	1	1	0	0	0	0	0	0	1	1	0	1	1	0	1	0	1	0	0	1	0.428571	0.5	0	0.666667	0.75	0.4	0.444444	2	2	1	3	3
2007	1	2	1	1	1	1	1	1	12	2	1	0	0	1	1	0	1	0	0	0	1	1	1	0	0	0	1	0	1	0	1	1	0	1	1	1	1	0.571429	0.25	0.5	0.333333	0.5	1	0.555556	2	1	3	2	2
2008	1	2	1	2	1	1	1	2	14	#NULL!	1	1	0	1	1	0	0	1	1	1	1	0	1	0	0	0	0	0	1	1	0	1	0	1	1	0	0	0.571429	1	0.25	0	0.5	0.6	0.518519	2	3	2	1	2
2009	2	2	1	2	2	1	1	1	7	2	1	0	1	1	1	1	1	1	0	0	1	0	0	0	0	0	1	0	0	0	1	1	0	0	1	1	0	0.857143	0.5	0	0.333333	0	0.8	0.481481	3	2	1	2	1
2010	1	2	1	1	2	1	1	1	12	2	1	1	0	0	1	1	1	1	0	1	1	0	0	0	0	0	1	0	0	1	0	0	0	0	1	1	0	0.714286	0.75	0	0.333333	0.25	0.4	0.444444	3	3	1	2	1
2011	2	1	1	1	1	1	2	2	10	#NULL!	0	0	1	1	0	1	1	1	0	0	1	0	0	0	0	1	1	1	1	1	1	0	0	0	1	1	0	0.571429	0.5	0	1	0.5	0.6	0.518519	2	2	1	3	2
2012	1	1	1	1	1	1	1	1	15	2	1	1	0	0	1	1	1	0	1	1	0	0	0	0	0	0	1	0	1	1	0	1	0	1	0	1	0	0.714286	0.5	0	0.333333	0.5	0.6	0.481481	3	2	1	2	2
2013	1	2	2	2	2	1	2	1	15	1	0	0	0	0	1	0	1	0	1	0	0	0	0	0	0	0	0	1	1	0	1	0	0	1	1	1	0	0.285714	0.25	0	0.333333	0.25	0.8	0.333333	1	1	1	2	1
2014	2	2	1	2	1	1	1	1	3	2	0	0	0	1	1	0	1	1	0	0	0	0	0	0	0	1	1	0	0	0	1	1	0	1	0	1	0	0.428571	0.25	0	0.666667	0	0.8	0.37037	2	1	1	3	1
2016	2	2	1	2	1	1	1	1	11	2	0	0	0	1	1	0	1	0	0	1	1	0	0	0	0	0	0	0	0	0	1	0	0	0	1	0	1	0.428571	0.5	0	0	0.25	0.4	0.296296	2	2	1	1	1
2017	2	2	2	2	2	1	1	2	12	#NULL!	1	1	1	1	0	1	1	0	0	1	0	0	0	0	0	0	1	0	1	0	0	1	0	1	1	0	0	0.857143	0.25	0	0.333333	0.25	0.6	0.444444	3	1	1	2	1
2018	2	1	2	2	1	1	2	2	4	#NULL!	0	0	0	1	1	0	1	1	0	0	1	0	1	1	1	0	0	1	1	0	0	0	0	0	1	1	0	0.428571	0.5	0.75	0.333333	0.25	0.4	0.444444	2	2	3	2	1
2019	2	#NULL!	1	1	1	1	1	#NULL!	13	2	1	0	0	0	1	0	1	1	1	1	0	0	0	0	0	0	1	0	0	0	1	1	0	1	1	0	1	0.428571	0.75	0	0.333333	0.25	0.8	0.444444	2	3	1	2	1
2020	2	1	2	#NULL!	2	1	1	2	2	#NULL!	0	0	0	1	1	0	1	1	0	1	1	0	0	1	0	0	0	1	1	0	1	1	0	0	1	1	0	0.428571	0.75	0.25	0.333333	0.25	0.8	0.481481	2	3	2	2	1
2021	2	1	2	2	1	1	2	2	13	#NULL!	1	0	0	1	0	1	0	1	0	0	1	0	0	1	0	0	0	0	1	0	0	0	0	0	1	1	0	0.428571	0.5	0.25	0	0.25	0.4	0.333333	2	2	2	1	1
2022	1	2	2	2	2	2	1	2	12	#NULL!	1	1	0	0	1	0	1	0	1	0	0	0	0	0	0	0	0	0	1	0	1	0	1	0	1	0	0	0.571429	0.25	0	0	0.5	0.4	0.333333	2	1	1	1	2
2023	2	1	1	2	1	1	1	#NULL!	3	2	0	0	1	0	0	0	1	1	1	0	1	0	1	0	0	0	1	0	1	0	0	1	0	0	1	1	0	0.285714	0.75	0.25	0.333333	0.25	0.6	0.407407	1	3	2	2	1
2024	2	#NULL!	2	#NULL!	1	1	1	2	4	#NULL!	0	0	0	1	1	0	1	1	1	0	1	0	0	1	0	1	1	0	0	0	0	1	0	0	1	1	1	0.428571	0.75	0.25	0.666667	0.25	0.6	0.481481	2	3	2	3	1
2025	2	2	2	2	#NULL!	1	1	2	10	#NULL!	1	0	0	1	1	0	1	0	0	0	0	1	0	0	0	0	1	0	1	1	1	1	1	1	1	1	0	0.571429	0	0.25	0.333333	0.75	1	0.518519	2	1	2	2	3
2026	#NULL!	2	1	1	1	1	1	1	1	#NULL!	1	1	0	1	1	0	1	1	1	1	1	0	0	0	1	0	0	1	0	0	1	0	0	0	1	1	1	0.714286	1	0.25	0.333333	0.25	0.6	0.555556	3	3	2	2	1
2028	1	2	#NULL!	1	1	1	1	2	11	#NULL!	1	0	0	0	1	1	0	0	0	0	1	0	1	0	0	0	1	0	0	1	0	1	0	1	1	0	1	0.428571	0.25	0.25	0.333333	0.5	0.6	0.407407	2	1	2	2	2
2029	1	2	1	2	2	1	1	1	13	2	0	0	1	0	1	0	1	1	0	1	0	1	0	0	0	0	1	0	1	1	1	1	0	1	0	0	1	0.428571	0.5	0.25	0.333333	0.75	0.6	0.481481	2	2	2	2	3
2030	1	2	2	1	1	1	2	1	8	1	1	0	0	0	1	1	0	1	0	0	1	1	0	1	0	0	1	0	0	0	1	1	0	0	1	1	0	0.428571	0.5	0.5	0.333333	0	0.8	0.444444	2	2	3	2	1
2031	2	2	2	2	1	1	1	2	3	#NULL!	1	0	1	0	1	0	1	1	0	0	0	0	0	1	1	1	0	0	1	1	0	0	0	0	1	0	0	0.571429	0.25	0.5	0.333333	0.5	0.2	0.407407	2	1	3	2	2
2032	2	1	2	2	2	1	1	2	10	#NULL!	1	0	1	0	0	1	1	1	0	0	0	0	0	1	1	1	1	1	1	0	0	0	0	1	0	1	1	0.571429	0.25	0.5	1	0.5	0.4	0.518519	2	1	3	3	2
2033	1	1	1	1	2	1	1	1	10	2	1	1	0	0	1	0	0	0	0	1	0	0	0	0	1	0	1	1	1	0	0	1	0	1	1	1	1	0.428571	0.25	0.25	0.666667	0.5	0.8	0.481481	2	1	2	3	2
2034	1	2	2	1	1	1	1	2	7	#NULL!	0	0	1	0	1	0	1	1	0	1	0	0	0	0	0	0	1	0	0	0	1	1	0	0	1	1	0	0.428571	0.5	0	0.333333	0	0.8	0.37037	2	2	1	2	1
2035	2	2	1	1	1	1	1	2	3	#NULL!	0	0	0	1	1	0	0	1	1	0	1	1	0	1	0	0	1	0	1	1	1	0	0	0	1	1	1	0.285714	0.75	0.5	0.333333	0.75	0.6	0.518519	1	3	3	2	3
2036	1	2	1	2	2	1	1	2	12	#NULL!	1	0	1	0	0	1	1	1	0	1	1	0	0	0	0	0	1	0	1	1	1	1	0	0	1	0	1	0.571429	0.75	0	0.333333	0.75	0.6	0.518519	2	3	1	2	3
2037	1	2	1	1	1	1	1	1	13	2	1	0	0	0	0	0	0	1	0	1	1	0	0	0	1	0	1	0	1	0	0	0	0	0	1	0	1	0.142857	0.75	0.25	0.333333	0.5	0.2	0.333333	1	3	2	2	2
2038	2	2	2	1	2	1	1	2	10	#NULL!	1	0	1	0	1	1	1	1	1	0	1	1	0	0	0	0	1	1	1	0	1	1	0	1	1	1	0	0.714286	0.75	0.25	0.666667	0.25	1	0.62963	3	3	2	3	1
2040	2	1	1	1	2	1	1	2	9	#NULL!	1	0	0	1	0	0	1	1	1	1	0	0	1	0	0	0	1	0	1	0	1	1	0	0	1	0	0	0.428571	0.75	0.25	0.333333	0.25	0.6	0.444444	2	3	2	2	1
2041	2	2	2	1	2	1	1	2	15	#NULL!	1	0	0	0	1	1	0	0	1	0	0	0	0	0	0	0	1	0	0	0	1	0	0	0	1	1	1	0.428571	0.25	0	0.333333	0.25	0.6	0.333333	2	1	1	2	1
2042	2	2	2	1	2	1	1	1	6	2	1	1	0	0	1	1	1	0	1	1	0	1	0	0	0	0	1	0	1	0	0	1	0	1	0	1	0	0.714286	0.5	0.25	0.333333	0.25	0.6	0.481481	3	2	2	2	1
2043	1	1	2	2	2	1	1	1	9	2	0	0	0	0	0	0	1	1	0	1	1	0	0	0	1	0	1	1	0	0	0	0	0	0	1	1	0	0.142857	0.75	0.25	0.666667	0	0.4	0.333333	1	3	2	3	1
2044	2	1	1	1	2	1	2	2	5	#NULL!	1	0	0	0	0	0	1	0	0	0	1	0	0	0	0	0	1	0	0	0	1	1	0	1	1	0	0	0.285714	0.25	0	0.333333	0	0.8	0.296296	1	1	1	2	1
2045	2	1	1	1	2	1	1	1	15	2	1	1	0	0	1	0	1	1	0	1	0	0	0	1	0	0	0	1	1	0	1	0	0	0	1	1	0	0.571429	0.5	0.25	0.333333	0.25	0.6	0.444444	2	2	2	2	1
2046	1	2	1	1	2	1	1	2	6	#NULL!	1	0	0	1	1	0	1	0	0	0	0	0	1	0	0	0	1	1	1	1	1	0	0	0	1	1	0	0.571429	0	0.25	0.666667	0.5	0.6	0.444444	2	1	2	3	2
2047	1	1	1	1	1	1	2	2	7	#NULL!	0	0	0	1	0	0	1	1	0	0	0	1	1	0	0	1	0	0	1	0	1	1	0	0	1	1	0	0.285714	0.25	0.5	0.333333	0.25	0.8	0.407407	1	1	3	2	1
2048	2	2	1	1	1	1	1	1	7	2	1	1	1	0	1	1	1	1	1	0	1	0	0	0	0	0	1	0	0	1	1	1	0	0	1	0	1	0.857143	0.75	0	0.333333	0.5	0.6	0.555556	3	3	1	2	2
2049	1	2	1	2	1	1	1	1	1	2	1	0	0	0	0	1	0	1	1	0	0	0	0	0	0	0	0	0	1	1	1	1	0	0	1	1	0	0.285714	0.5	0	0	0.5	0.8	0.37037	1	2	1	1	2
2050	#NULL!	2	1	1	1	1	1	2	#NULL!	#NULL!	1	0	0	1	0	0	1	1	0	1	1	0	0	0	1	0	0	0	1	0	0	0	0	0	1	1	0	0.428571	0.75	0.25	0	0.25	0.4	0.37037	2	3	2	1	1
2051	1	2	2	1	#NULL!	1	1	1	2	2	0	0	0	0	1	0	0	0	0	0	1	0	1	0	0	0	1	0	1	0	0	1	0	0	1	1	1	0.142857	0.25	0.25	0.333333	0.5	0.6	0.333333	1	1	2	2	2
2052	1	2	2	1	1	1	1	2	1	#NULL!	1	0	1	0	1	0	1	1	1	1	0	0	0	0	0	0	0	0	1	1	1	1	0	1	1	1	0	0.571429	0.75	0	0	0.5	1	0.518519	2	3	1	1	2
2053	1	1	1	2	2	1	1	2	11	#NULL!	0	0	1	0	1	1	1	0	1	0	0	0	0	1	1	0	1	0	0	1	0	1	1	0	1	1	0	0.571429	0.25	0.5	0.333333	0.5	0.6	0.481481	2	1	3	2	2
2054	2	2	1	1	2	1	1	1	8	2	1	0	1	1	1	1	1	0	0	1	1	0	0	1	0	0	0	0	1	0	0	1	0	1	1	0	1	0.857143	0.5	0.25	0	0.5	0.6	0.518519	3	2	2	1	2
2055	1	2	2	1	2	1	1	2	1	#NULL!	0	0	1	0	1	0	1	0	1	0	0	1	0	0	0	0	0	1	1	0	0	0	0	0	1	0	0	0.428571	0.25	0.25	0.333333	0.25	0.2	0.296296	2	1	2	2	1
2056	1	1	1	1	1	1	1	1	15	2	1	1	0	1	1	0	1	0	0	0	0	0	0	0	0	0	1	0	1	0	1	1	1	1	1	0	0	0.714286	0	0	0.333333	0.5	0.8	0.444444	3	1	1	2	2
2057	1	2	2	1	2	1	1	1	3	2	1	0	0	1	1	0	0	1	1	0	1	0	0	0	0	0	1	0	0	0	0	1	0	1	0	0	1	0.428571	0.75	0	0.333333	0.25	0.4	0.37037	2	3	1	2	1
2058	2	2	1	1	1	1	1	2	7	#NULL!	1	0	1	1	1	0	1	0	0	1	1	0	0	0	1	0	1	1	0	0	1	0	0	0	1	1	0	0.714286	0.5	0.25	0.666667	0	0.6	0.481481	3	2	2	3	1
2059	2	2	1	1	2	1	1	2	12	#NULL!	1	0	0	0	0	1	1	0	1	0	1	1	0	0	0	0	0	0	0	0	0	1	0	0	1	1	0	0.428571	0.5	0.25	0	0	0.6	0.333333	2	2	2	1	1
2060	1	2	1	2	1	1	1	1	5	2	0	0	0	1	1	1	1	0	0	1	0	0	0	0	0	0	0	0	1	1	0	1	0	1	0	0	0	0.571429	0.25	0	0	0.5	0.4	0.333333	2	1	1	1	2
2061	2	2	1	1	2	1	2	1	5	2	0	0	0	1	0	0	0	0	1	1	0	0	1	0	0	0	0	0	1	0	1	1	0	0	0	1	1	0.142857	0.5	0.25	0	0.5	0.6	0.333333	1	2	2	1	2
2062	1	2	1	2	2	1	1	2	4	#NULL!	1	0	0	0	0	0	0	0	1	0	0	1	0	1	1	0	1	0	0	0	1	1	0	0	1	0	0	0.142857	0.25	0.75	0.333333	0	0.6	0.333333	1	1	3	2	1
2063	1	2	1	1	1	1	1	2	12	#NULL!	1	1	0	0	1	1	1	1	1	1	1	0	0	1	0	0	1	0	1	0	0	1	0	0	0	0	1	0.714286	1	0.25	0.333333	0.5	0.2	0.518519	3	3	2	2	2
2064	1	1	2	1	2	1	1	1	8	2	0	0	0	1	0	0	1	1	1	0	0	0	1	0	0	0	1	0	1	1	0	1	0	0	1	1	0	0.285714	0.5	0.25	0.333333	0.5	0.6	0.407407	1	2	2	2	2
2065	2	2	2	1	1	2	2	2	8	#NULL!	1	1	0	0	1	0	1	1	1	0	1	0	1	0	0	1	1	0	1	0	1	1	0	0	1	0	0	0.571429	0.75	0.25	0.666667	0.25	0.6	0.518519	2	3	2	3	1
2066	2	2	2	2	2	1	1	1	12	2	1	0	0	0	1	0	0	1	1	1	0	0	0	0	0	0	0	0	1	1	0	1	0	1	1	1	1	0.285714	0.75	0	0	0.75	0.8	0.444444	1	3	1	1	3
2067	1	2	2	1	2	2	2	1	13	1	1	1	0	1	1	0	1	1	0	0	0	1	0	0	0	0	1	0	1	1	1	1	0	1	1	0	1	0.714286	0.25	0.25	0.333333	0.75	0.8	0.555556	3	1	2	2	3
2068	1	2	1	2	2	1	2	2	13	#NULL!	1	1	1	0	0	0	1	1	0	0	1	0	0	0	1	0	1	0	1	1	1	0	0	0	1	1	0	0.571429	0.5	0.25	0.333333	0.5	0.6	0.481481	2	2	2	2	2
2069	1	2	1	2	2	1	1	2	10	#NULL!	1	1	0	0	1	0	0	0	0	1	1	0	0	0	0	0	0	1	1	0	1	1	0	0	1	0	0	0.428571	0.5	0	0.333333	0.25	0.6	0.37037	2	2	1	2	1
2070	1	1	1	1	1	1	1	1	3	2	0	0	0	0	0	1	1	1	0	1	0	1	0	0	0	0	0	0	0	0	1	0	0	0	1	1	0	0.285714	0.5	0.25	0	0	0.6	0.296296	1	2	2	1	1
2072	1	2	2	2	1	1	1	1	6	2	1	1	0	0	1	0	1	1	1	1	0	0	1	0	0	0	1	0	1	0	1	1	0	0	0	0	0	0.571429	0.75	0.25	0.333333	0.25	0.4	0.444444	2	3	2	2	1
2073	1	1	2	2	1	1	1	2	14	#NULL!	0	0	0	1	1	0	1	1	0	0	1	0	0	0	0	0	1	0	1	1	0	1	0	1	0	0	0	0.428571	0.5	0	0.333333	0.5	0.4	0.37037	2	2	1	2	2
2074	1	2	2	1	1	1	2	1	5	2	0	0	1	0	1	0	1	1	0	1	1	0	0	1	0	0	1	0	1	0	1	1	0	1	0	1	1	0.428571	0.75	0.25	0.333333	0.5	0.8	0.518519	2	3	2	2	2
2075	1	2	1	2	2	1	2	1	1	2	1	1	0	1	1	1	0	0	1	1	0	1	0	0	0	0	1	0	1	0	0	0	0	0	1	1	0	0.714286	0.5	0.25	0.333333	0.25	0.4	0.444444	3	2	2	2	1
2076	1	1	1	2	2	1	1	2	2	#NULL!	1	1	0	1	1	1	0	1	1	1	1	0	1	0	0	1	0	0	0	0	0	1	0	0	1	1	1	0.714286	1	0.25	0.333333	0.25	0.6	0.555556	3	3	2	2	1
2077	1	1	2	1	1	1	1	1	11	2	1	0	1	0	1	1	1	1	0	1	0	0	0	1	0	0	0	1	1	0	1	1	0	0	1	0	1	0.714286	0.5	0.25	0.333333	0.5	0.6	0.518519	3	2	2	2	2
2078	1	2	2	1	2	1	1	2	6	#NULL!	0	0	0	1	1	1	1	1	1	0	1	1	0	0	0	0	1	1	1	1	1	0	0	1	0	1	1	0.571429	0.75	0.25	0.666667	0.75	0.6	0.592593	2	3	2	3	3
2079	1	2	1	1	2	1	1	2	13	#NULL!	1	1	0	1	1	1	1	0	1	0	1	1	0	1	0	0	0	0	0	0	1	1	0	0	1	1	0	0.857143	0.5	0.5	0	0	0.8	0.518519	3	2	3	1	1
2080	1	2	2	1	1	1	2	2	4	#NULL!	1	0	0	0	0	1	0	1	0	1	0	0	0	0	0	0	1	1	0	1	1	0	0	1	1	1	1	0.285714	0.5	0	0.666667	0.5	0.8	0.444444	1	2	1	3	2
2081	1	2	2	1	1	1	1	2	14	#NULL!	0	0	0	0	0	1	1	0	0	0	0	0	1	0	0	0	1	0	1	1	1	1	0	0	0	0	1	0.285714	0	0.25	0.333333	0.75	0.4	0.333333	1	1	2	2	3
2082	1	2	1	1	2	1	1	2	12	#NULL!	1	0	1	1	1	1	0	1	1	1	0	0	0	0	0	0	1	0	0	0	1	1	0	0	0	1	1	0.714286	0.75	0	0.333333	0.25	0.6	0.481481	3	3	1	2	1
2083	1	2	2	1	1	2	1	2	6	#NULL!	0	0	1	0	0	0	1	1	0	0	1	1	1	0	0	0	0	1	1	0	1	0	0	1	1	1	0	0.285714	0.5	0.5	0.333333	0.25	0.8	0.444444	1	2	3	2	1
2084	1	2	1	1	2	1	1	1	7	2	0	0	0	1	0	0	1	1	0	1	0	0	0	0	0	1	0	1	1	0	1	0	0	0	1	1	0	0.285714	0.5	0	0.666667	0.25	0.6	0.37037	1	2	1	3	1
2085	1	1	2	1	2	1	1	2	10	#NULL!	1	0	0	0	1	0	0	1	1	0	1	0	0	0	0	0	0	0	1	1	0	0	0	1	0	0	0	0.285714	0.75	0	0	0.5	0.2	0.296296	1	3	1	1	2
2086	1	2	1	1	1	2	2	2	9	#NULL!	0	0	1	1	1	1	1	1	1	1	1	0	0	0	0	0	1	1	1	0	1	1	0	1	1	0	0	0.714286	1	0	0.666667	0.25	0.8	0.592593	3	3	1	3	1
2087	2	2	2	2	1	1	1	2	5	#NULL!	1	0	0	0	1	0	0	1	0	0	0	0	0	0	0	0	0	0	1	0	1	1	0	0	0	0	1	0.285714	0.25	0	0	0.5	0.4	0.259259	1	1	1	1	2
2088	2	1	1	1	1	1	1	1	10	2	1	1	0	0	1	0	0	1	1	1	0	0	0	0	0	0	1	0	0	0	1	1	0	1	0	1	1	0.428571	0.75	0	0.333333	0.25	0.8	0.444444	2	3	1	2	1
2089	1	2	1	1	2	1	2	2	15	#NULL!	1	0	1	0	1	0	1	1	0	0	0	0	0	0	0	0	0	1	0	1	1	1	1	1	0	0	0	0.571429	0.25	0	0.333333	0.5	0.6	0.407407	2	1	1	2	2
2090	1	2	2	1	1	2	2	1	12	1	1	1	0	1	0	1	1	0	1	1	0	1	1	0	0	0	0	0	1	0	0	0	0	1	1	0	0	0.714286	0.5	0.5	0	0.25	0.4	0.444444	3	2	3	1	1
2091	1	2	2	1	2	1	1	1	8	2	0	0	0	0	0	1	1	1	0	1	0	0	0	0	0	0	0	0	0	0	1	0	0	0	1	1	0	0.285714	0.5	0	0	0	0.6	0.259259	1	2	1	1	1
2092	1	2	2	1	2	1	1	1	4	2	1	0	1	1	0	1	0	0	0	1	0	0	0	0	0	0	1	0	0	0	0	1	0	0	1	1	0	0.571429	0.25	0	0.333333	0	0.6	0.333333	2	1	1	2	1
2093	2	1	1	1	1	2	2	2	1	#NULL!	1	0	1	1	0	1	0	0	0	0	0	1	0	0	0	1	0	0	1	0	0	1	0	1	1	0	1	0.571429	0	0.25	0.333333	0.5	0.6	0.407407	2	1	2	2	2
2094	2	2	1	1	1	1	2	1	12	1	1	1	0	0	1	0	0	0	0	1	1	0	0	0	0	0	0	0	1	0	1	0	0	1	1	1	0	0.428571	0.5	0	0	0.25	0.8	0.37037	2	2	1	1	1
2096	1	2	1	1	1	1	1	1	2	2	1	0	0	0	0	0	1	0	0	0	0	1	1	0	0	0	1	0	0	0	1	1	0	0	1	1	1	0.285714	0	0.5	0.333333	0.25	0.8	0.37037	1	1	3	2	1
2097	2	1	1	1	2	1	1	1	7	2	1	0	0	0	0	1	0	1	0	0	1	0	0	0	0	0	0	1	1	0	1	0	0	0	0	1	0	0.285714	0.5	0	0.333333	0.25	0.4	0.296296	1	2	1	2	1
2100	2	1	1	1	2	1	1	1	5	2	1	0	0	0	1	0	0	1	0	0	0	1	0	0	0	0	0	0	1	0	1	1	0	1	0	1	0	0.285714	0.25	0.25	0	0.25	0.8	0.333333	1	1	2	1	1
2101	2	2	1	1	1	1	1	2	2	#NULL!	1	1	1	0	1	1	0	1	0	0	0	0	0	1	0	0	0	1	1	0	1	0	0	0	1	1	0	0.714286	0.25	0.25	0.333333	0.25	0.6	0.444444	3	1	2	2	1
2103	1	2	2	1	1	1	1	2	15	#NULL!	0	0	1	0	0	0	1	1	0	0	0	0	0	0	0	0	1	1	0	1	1	1	0	0	1	1	1	0.285714	0.25	0	0.666667	0.5	0.8	0.407407	1	1	1	3	2
2104	1	1	1	1	2	1	1	1	11	2	1	1	1	0	1	1	0	0	1	0	0	0	0	0	0	0	0	0	0	0	0	1	0	0	1	1	1	0.714286	0.25	0	0	0.25	0.6	0.37037	3	1	1	1	1
2105	2	2	1	1	2	1	1	1	6	2	0	0	1	0	1	1	1	1	0	0	1	1	0	0	0	0	1	1	1	0	1	1	0	1	0	1	1	0.571429	0.5	0.25	0.666667	0.5	0.8	0.555556	2	2	2	3	2
2106	2	1	1	1	2	1	1	1	6	2	0	0	1	1	1	1	1	0	1	1	0	0	0	0	0	0	1	0	0	0	1	1	1	1	1	0	1	0.714286	0.5	0	0.333333	0.5	0.8	0.518519	3	2	1	2	2
2107	2	2	1	1	1	2	1	2	12	#NULL!	1	1	0	1	0	1	1	1	0	1	1	0	0	0	1	1	1	0	0	0	1	1	0	0	1	1	1	0.714286	0.75	0.25	0.666667	0.25	0.8	0.592593	3	3	2	3	1
2108	2	2	1	1	2	1	2	1	11	2	0	0	1	1	0	1	1	0	0	0	1	0	0	0	1	0	1	0	1	1	1	1	0	0	1	0	0	0.571429	0.25	0.25	0.333333	0.5	0.6	0.444444	2	1	2	2	2
2109	1	2	2	1	1	1	1	2	14	#NULL!	1	1	0	1	0	0	1	0	0	1	0	0	0	0	0	0	0	0	1	1	1	1	1	0	1	1	1	0.571429	0.25	0	0	1	0.8	0.481481	2	1	1	1	3
2110	1	2	1	1	1	1	1	2	5	#NULL!	0	0	1	1	1	1	1	0	1	0	1	0	1	0	0	0	1	0	0	0	1	1	1	0	1	1	0	0.714286	0.5	0.25	0.333333	0.25	0.8	0.518519	3	2	2	2	1
2111	2	2	1	1	1	1	1	1	15	2	1	1	1	0	0	0	1	1	0	0	1	0	0	0	0	0	0	1	1	0	1	1	0	1	0	1	0	0.571429	0.5	0	0.333333	0.25	0.8	0.444444	2	2	1	2	1
2112	2	2	1	1	2	1	2	1	4	2	1	1	1	0	1	1	1	0	0	0	0	1	0	0	0	0	1	0	0	1	1	0	0	0	1	1	0	0.857143	0	0.25	0.333333	0.25	0.6	0.444444	3	1	2	2	1
2113	1	2	2	1	2	1	1	1	12	2	1	0	0	1	0	0	0	1	0	0	1	0	0	0	0	0	0	1	1	0	1	1	0	0	1	0	0	0.285714	0.5	0	0.333333	0.25	0.6	0.333333	1	2	1	2	1
2114	1	2	2	1	2	1	1	2	4	#NULL!	1	1	0	1	1	1	1	1	0	1	1	0	0	1	0	0	1	0	1	0	0	1	0	0	1	0	0	0.857143	0.75	0.25	0.333333	0.25	0.4	0.518519	3	3	2	2	1
2115	2	2	1	1	2	1	2	1	7	2	1	1	1	1	1	1	1	0	1	1	1	0	1	0	0	0	0	0	1	0	0	0	0	0	1	1	0	1	0.75	0.25	0	0.25	0.4	0.518519	3	3	2	1	1
2116	1	1	2	1	2	1	2	2	12	#NULL!	1	1	0	1	1	0	1	1	0	1	1	0	0	0	0	0	1	0	1	0	0	1	0	1	0	1	0	0.714286	0.75	0	0.333333	0.25	0.6	0.481481	3	3	1	2	1
2118	1	2	1	2	2	1	1	1	11	2	1	1	1	0	1	0	1	0	0	0	1	0	1	0	0	0	1	0	1	1	0	1	0	1	1	1	1	0.714286	0.25	0.25	0.333333	0.75	0.8	0.555556	3	1	2	2	3
[truncated: 3,046 more rows]
[truncated: 2 more columns]
